# Supplementary material for: Standardization of in situ coral bleaching measurements highlights the variability in responses across genera, morphologies, and regions
Source: PeerJ. 2023 Oct 2;11:e16100. doi: 10.7717/peerj.16100 (PMC10552771; doi:10.7717/peerj.16100)
Supplement: Supplemental Information 2 — Compiled coral bleaching observations by taxon and standardized bleaching severity scores (only including common genera and morphologies; used for statistical analysis). [file peerj-11-16100-s002.csv]

Coral taxon	Genus	Species	Morphology	Geographic region	Bleaching susceptibility	Bleaching severity score	Quantified response (by study)	Citation
Palauastrea ramosa	Palauastrea	ramosa	branching	Pacific	Low	1	n/a (qualitative)	Bruno et al. 2001
Pocillopora damicornis	Pocillopora	damicornis	branching	Pacific	Mixed	n/a	n/a (qualitative)	Bruno et al. 2001
Pocillopora grandis	Pocillopora	grandis	branching	Pacific	High	3	n/a (qualitative)	Bruno et al. 2001
Pocillopora	Pocillopora	spp.	branching	Pacific	High	3	n/a (qualitative)	Bruno et al. 2001
Seriatopora	Seriatopora	spp.	branching	Pacific	High	3	n/a (qualitative)	Bruno et al. 2001
Stylophora	Stylophora	spp.	branching	Pacific	High	3	n/a (qualitative)	Bruno et al. 2001
Acropora echinata	Acropora	echinata	branching	Pacific	Severe	4	n/a (qualitative)	Bruno et al. 2001
Acropora muricata	Acropora	muricata	branching	Pacific	High	3	n/a (qualitative)	Bruno et al. 2001
Acropora	Acropora	spp.	branching	Pacific	Mixed	n/a	32% bleached	Bruno et al. 2001
Acropora hyacinthus	Acropora	hyacinthus	table / branching	Pacific	Severe	4	n/a (qualitative)	Bruno et al. 2001
Acropora	Acropora	spp.	table / branching	Pacific	High	3	n/a (qualitative)	Bruno et al. 2001
Astreopora	Astreopora	spp.	massive / encrusting	Pacific	Moderate	2	50% bleached	Bruno et al. 2001
Montipora	Montipora	spp.	encrusting / plating	Pacific	Mixed	n/a	5% bleached	Bruno et al. 2001
Alveopora	Alveopora	spp.	massive	Pacific	Low	1	n/a (qualitative)	Bruno et al. 2001
Goniopora stokesi	Goniopora	stokesi	massive	Pacific	Mixed	n/a	n/a (qualitative)	Bruno et al. 2001
Goniopora	Goniopora	spp.	massive	Pacific	Mixed	n/a	0% bleached	Bruno et al. 2001
Porites lobata / lutea	Porites	lobata / lutea	massive	Pacific	Moderate	2	n/a (qualitative)	Bruno et al. 2001
Porites rus	Porites	rus	branching / encrusting	Pacific	Moderate	2	n/a (qualitative)	Bruno et al. 2001
Porites cylindrica	Porites	cylindrica	branching	Pacific	High	3	n/a (qualitative)	Bruno et al. 2001
Porites nigrescens	Porites	nigrescens	branching	Pacific	Severe	4	n/a (qualitative)	Bruno et al. 2001
Psammocora contigua	Psammocora	contigua	branching / plating	Pacific	Moderate	2	n/a (qualitative)	Bruno et al. 2001
Psammocora digitata	Psammocora	digitata	columnar	Pacific	High	3	n/a (qualitative)	Bruno et al. 2001
Leptoseris gardineri	Leptoseris	gardineri	branching / plating	Pacific	High	3	n/a (qualitative)	Bruno et al. 2001
Leptoseris papyracea	Leptoseris	papyracea	branching / plating	Pacific	High	3	n/a (qualitative)	Bruno et al. 2001
Pachyseris rugosa	Pachyseris	rugosa	encrusting / plating	Pacific	High	3	n/a (qualitative)	Bruno et al. 2001
Pachyseris speciosa	Pachyseris	speciosa	plating	Pacific	High	3	58% bleached	Bruno et al. 2001
Pavona cactus	Pavona	cactus	plating	Pacific	High	3	n/a (qualitative)	Bruno et al. 2001
Pavona clavus	Pavona	clavus	branching	Pacific	High	3	n/a (qualitative)	Bruno et al. 2001
Pavona minuta	Pavona	minuta	plating	Pacific	High	3	n/a (qualitative)	Bruno et al. 2001
Cycloseris	Cycloseris	spp.	free-living	Pacific	None	0	n/a (qualitative)	Bruno et al. 2001
Cycloseris	Cycloseris	sp.	free-living	Pacific	None	0	n/a (qualitative)	Bruno et al. 2001
Fungia	Fungia	spp.	free-living	Pacific	Mixed	n/a	51% bleached	Bruno et al. 2001
Heliofungia actiniformis	Heliofungia	actiniformis	free-living	Pacific	None	0	0% bleached	Bruno et al. 2001
Podabacia crustacea	Podabacia	crustacea	encrusting	Pacific	Moderate	2	n/a (qualitative)	Bruno et al. 2001
Galaxea astreata	Galaxea	astreata	massive	Pacific	High	3	20% bleached	Bruno et al. 2001
Mycedium elephantotus	Mycedium	elephantotus	plating	Pacific	Moderate	2	n/a (qualitative)	Bruno et al. 2001
Pectinia lactuca	Pectinia	lactuca	plating	Pacific	High	3	n/a (qualitative)	Bruno et al. 2001
Pectinia paeonia	Pectinia	paeonia	plating	Pacific	High	3	53% bleached	Bruno et al. 2001
Cynarina lacrymalis	Cynarina	lacrymalis	free-living	Pacific	High	3	n/a (qualitative)	Bruno et al. 2001
Lobophyllia corymbosa	Lobophyllia	corymbosa	encrusting	Pacific	High	3	n/a (qualitative)	Bruno et al. 2001
Lobophyllia hataii	Lobophyllia	hataii	encrusting	Pacific	High	3	n/a (qualitative)	Bruno et al. 2001
Lobophyllia hemprichii	Lobophyllia	hemprichii	encrusting	Pacific	High	3	n/a (qualitative)	Bruno et al. 2001
Acanthastrea pachysepta	Acanthastrea	pachysepta	encrusting	Pacific	High	3	n/a (qualitative)	Bruno et al. 2001
Lobophyllia	Lobophyllia	spp.	encrusting	Pacific	High	3	n/a (qualitative)	Bruno et al. 2001
Hydnophora	Hydnophora	spp.	massive	Pacific	Low	1	n/a (qualitative)	Bruno et al. 2001
Merulina	Merulina	spp.	plating	Pacific	Moderate	2	n/a (qualitative)	Bruno et al. 2001
Dipsastraea amicorum	Dipsastraea	amicorum	massive	Pacific	Low	1	n/a (qualitative)	Bruno et al. 2001
Caulastraea furcata	Caulastraea	furcata	massive	Pacific	None	0	n/a (qualitative)	Bruno et al. 2001
Diploastrea heliopora	Diploastrea	heliopora	massive	Pacific	Mixed	n/a	n/a (qualitative)	Bruno et al. 2001
Favia	Favia	spp.	massive	Pacific	Mixed	n/a	71% bleached	Bruno et al. 2001
Favites	Favites	spp.	massive	Pacific	Mixed	n/a	61% bleached	Bruno et al. 2001
Goniastrea	Goniastrea	spp.	massive	Pacific	Mixed	n/a	n/a (qualitative)	Bruno et al. 2001
Leptoria	Leptoria	spp.	massive	Pacific	Mixed	n/a	n/a (qualitative)	Bruno et al. 2001
Oulophyllia	Oulophyllia	spp.	massive	Pacific	High	3	n/a (qualitative)	Bruno et al. 2001
Platygyra	Platygyra	spp.	massive	Pacific	High	3	55% bleached	Bruno et al. 2001
Turbinaria bifrons	Turbinaria	bifrons	plating	Pacific	High	3	n/a (qualitative)	Bruno et al. 2001
Turbinaria peltata	Turbinaria	peltata	plating	Pacific	High	3	n/a (qualitative)	Bruno et al. 2001
Porites	Porites	spp.	branching / massive	Pacific	None	0	0% bleached	Carroll et al. 2017
Porites	Porites	spp.	branching / massive	Pacific	None	0	0% bleached	Carroll et al. 2017
Pocillopora	Pocillopora	spp.	branching	Pacific	Low	1	0-10% bleached	Carroll et al. 2017
Pocillopora	Pocillopora	spp.	branching	Pacific	Low	1	0-20% bleached	Carroll et al. 2017
Acropora	Acropora	spp.	branching	Pacific	High	3	50-90% bleached	Carroll et al. 2017
Acropora	Acropora	spp.	branching	Pacific	Mixed	n/a	0-100% bleached	Carroll et al. 2017
Montipora	Montipora	spp.	encrusting / plating	Pacific	Moderate	2	20-50% bleached	Carroll et al. 2017
Montipora	Montipora	spp.	encrusting / plating	Pacific	Moderate	2	20-50% bleached	Carroll et al. 2017
Pachyseris	Pachyseris	sp.	plating	Pacific	High	3	31% bleaching susceptibility	Chou et al. 2016
Podabacia	Podabacia	sp.	encrusting / plating	Pacific	High	3	30.8% bleaching susceptibility	Chou et al. 2016
Lithophyllon	Lithophyllon	sp.	free-living	Pacific	Moderate	2	16.7% bleaching susceptibility	Chou et al. 2016
Goniastrea	Goniastrea	sp.	massive	Pacific	Moderate	2	14.3% bleaching susceptibility	Chou et al. 2016
Platygyra	Platygyra	sp.	massive	Pacific	Moderate	2	10.6% bleaching susceptibility	Chou et al. 2016
Porites	Porites	sp.	branching / massive	Pacific	Moderate	2	9.5% bleaching susceptibility	Chou et al. 2016
Diploastrea	Diploastrea	sp.	massive	Pacific	Low	1	8.3% bleaching susceptibility	Chou et al. 2016
Goniopora	Goniopora	sp.	massive	Pacific	Low	1	7.2% bleaching susceptibility	Chou et al. 2016
Pectinia	Pectinia	sp.	branching / plating	Pacific	Low	1	6.4% bleaching susceptibility	Chou et al. 2016
Coscinaraea	Coscinaraea	sp.	encrusting / plating	Pacific	Low	1	6.1% bleaching susceptibility	Chou et al. 2016
Lobophyllia	Lobophyllia	sp.	encrusting	Pacific	Low	1	5.3% bleaching susceptibility	Chou et al. 2016
Dipsastraea	Dipsastraea	sp.	massive	Pacific	Low	1	4.7% bleaching susceptibility	Chou et al. 2016
Pavona	Pavona	sp.	massive / encrusting	Pacific	Low	1	4.2% bleaching susceptibility	Chou et al. 2016
Lobophyllia	Lobophyllia	sp.	encrusting	Pacific	Low	1	4.2% bleaching susceptibility	Chou et al. 2016
Hydnophora	Hydnophora	sp.	massive	Pacific	Low	1	4.2% bleaching susceptibility	Chou et al. 2016
Turbinaria	Turbinaria	sp.	plating	Pacific	Low	1	2.9% bleaching susceptibility	Chou et al. 2016
Montipora	Montipora	sp.	encrusting / plating	Pacific	Low	1	2.6% bleaching susceptibility	Chou et al. 2016
Fungia	Fungia	sp.	free-living	Pacific	Low	1	2.2% bleaching susceptibility	Chou et al. 2016
Merulina	Merulina	sp.	plating	Pacific	Low	1	2.1% bleaching susceptibility	Chou et al. 2016
Astreopora	Astreopora	sp.	massive / encrusting	Pacific	Low	1	1.8% bleaching susceptibility	Chou et al. 2016
Echinopora	Echinopora	sp.	plating	Pacific	Low	1	1.6% bleaching susceptibility	Chou et al. 2016
Leptoria	Leptoria	sp.	massive	Pacific	Low	1	1.5% bleaching susceptibility	Chou et al. 2016
Favites	Favites	sp.	massive	Pacific	Low	1	1.2% bleaching susceptibility	Chou et al. 2016
Alveopora	Alveopora	sp.	massive	Pacific	None	0	0% bleaching susceptibility	Chou et al. 2016
Galaxea	Galaxea	sp.	massive	Pacific	None	0	0% bleaching susceptibility	Chou et al. 2016
Cyphastrea	Cyphastrea	sp.	massive	Pacific	None	0	0% bleaching susceptibility	Chou et al. 2016
Ctenactis	Ctenactis	sp.	free-living	Pacific	None	0	0% bleaching susceptibility	Chou et al. 2016
Oxypora	Oxypora	sp.	plating	Pacific	None	0	0% bleaching susceptibility	Chou et al. 2016
Mycedium	Mycedium	sp.	plating	Pacific	None	0	0% bleaching susceptibility	Chou et al. 2016
Acropora	Acropora	sp.	table / branching	Pacific	None	0	0% bleaching susceptibility	Chou et al. 2016
Oulastrea	Oulastrea	sp.	encrusting	Pacific	None	0	0% bleaching susceptibility	Chou et al. 2016
Pocillopora	Pocillopora	sp.	branching	Pacific	None	0	0% bleaching susceptibility	Chou et al. 2016
Herpolitha	Herpolitha	sp.	free-living	Pacific	None	0	0% bleaching susceptibility	Chou et al. 2016
Psammocora	Psammocora	sp.	encrusting	Pacific	None	0	0% bleaching susceptibility	Chou et al. 2016
Acropora cervicornis	Acropora	cervicornis	branching	Atlantic	None	0	0% bleaching	Clark et al. 2009
Eusmilia fastigiata	Eusmilia	fastigiata	massive	Atlantic	None	0	0% bleaching	Clark et al. 2009
Dendrogyra cylindrus	Dendrogyra	cylindrus	columnar	Atlantic	None	0	0% bleaching	Clark et al. 2009
Madracis decactis	Madracis	decactis	columnar	Atlantic	None	0	0% bleaching	Clark et al. 2009
Scolymia	Scolymia	spp.	free-living	Atlantic	None	0	0% bleaching	Clark et al. 2009
Agaricia	Agaricia	spp.	plating	Atlantic	Severe	4	96% bleaching	Clark et al. 2009
Siderastrea radians	Siderastrea	radians	massive	Atlantic	Low	1	35% bleaching	Clark et al. 2009
Porites astreoides	Porites	astreoides	massive	Atlantic	Moderate	2	42% bleaching	Clark et al. 2009
Diploria labyrinthiformis	Diploria	labyrinthiformis	massive	Atlantic	High	3	>75% bleaching	Clark et al. 2009
Mycetophyllia ferox	Mycetophyllia	ferox	plating	Atlantic	High	3	>75% bleaching	Clark et al. 2009
Isophyllia rigida	Isophyllia	rigida	massive	Atlantic	High	3	>75% bleaching	Clark et al. 2009
Mycetophyllia	Mycetophyllia	spp.	plating / massive	Atlantic	High	3	>75% bleaching	Clark et al. 2009
Orbicella annularis	Orbicella	annularis	massive	Atlantic	High	3	>75% bleaching	Clark et al. 2009
Porites porites	Porites	porites	branching	Atlantic	High	3	>75% bleaching	Clark et al. 2009
Isophyllia sinuosa	Isophyllia	sinuosa	massive	Atlantic	High	3	>75% bleaching	Clark et al. 2009
Montipora patula	Montipora	patula	encrusting	Pacific	Low	1	~15% bleaching	Couch et al. 2017
Montipora capitata	Montipora	capitata	branching / encrusting	Pacific	Moderate	2	40% bleaching	Couch et al. 2017
Pocillopora damicornis	Pocillopora	damicornis	branching	Pacific	Low	1	10% bleaching	Couch et al. 2017
Pocillopora meandrina	Pocillopora	meandrina	branching	Pacific	Low	1	~5% bleaching	Couch et al. 2017
Pocillopora lingulata	Pocillopora	lingulata	branching	Pacific	Low	1	10% bleaching	Couch et al. 2017
Porites lutea	Porites	lutea	massive	Pacific	None	0	0% bleaching	Couch et al. 2017
Porites lobata / lichen	Porites	lobata / lichen	massive	Pacific	None	0	0% bleaching	Couch et al. 2017
Porites compressa	Porites	compressa	branching	Pacific	None	0	0% bleaching	Couch et al. 2017
Montipora dilatata	Montipora	dilatata	encrusting	Pacific	Severe	4	90% bleaching	Couch et al. 2017
Montipora patula	Montipora	patula	encrusting	Pacific	High	3	~60% bleaching	Couch et al. 2017
Montipora capitata	Montipora	capitata	branching / encrusting	Pacific	Low	1	~30% bleaching	Couch et al. 2017
Pocillopora damicornis	Pocillopora	damicornis	branching	Pacific	High	3	~65% bleaching	Couch et al. 2017
Pocillopora meandrina	Pocillopora	meandrina	branching	Pacific	Moderate	2	~45% bleaching	Couch et al. 2017
Pocillopora lingulata	Pocillopora	lingulata	branching	Pacific	Low	1	35% bleaching	Couch et al. 2017
Porites lutea	Porites	lutea	massive	Pacific	Moderate	2	~55% bleaching	Couch et al. 2017
Porites lobata / lichen	Porites	lobata / lichen	massive	Pacific	Low	1	20% bleaching	Couch et al. 2017
Porites compressa	Porites	compressa	branching	Pacific	Low	1	~15% bleaching	Couch et al. 2017
Montipora dilatata	Montipora	dilatata	encrusting	Pacific	Low	1	~35% bleaching	Couch et al. 2017
Montipora patula	Montipora	patula	encrusting	Pacific	None	0	0% bleaching	Couch et al. 2017
Montipora capitata	Montipora	capitata	branching / encrusting	Pacific	Low	1	30% bleaching	Couch et al. 2017
Pocillopora damicornis	Pocillopora	damicornis	branching	Pacific	Low	1	~10% bleaching	Couch et al. 2017
Pocillopora meandrina	Pocillopora	meandrina	branching	Pacific	Low	1	5% bleaching	Couch et al. 2017
Pocillopora lingulata	Pocillopora	lingulata	branching	Pacific	Low	1	~10% bleaching	Couch et al. 2017
Porites lobata / lichen	Porites	lobata / lichen	massive	Pacific	None	0	0% bleaching	Couch et al. 2017
Montipora dilatata	Montipora	dilatata	encrusting	Pacific	High	3	70% bleaching	Couch et al. 2017
Montipora patula	Montipora	patula	encrusting	Pacific	High	3	~65% bleaching	Couch et al. 2017
Montipora capitata	Montipora	capitata	branching / encrusting	Pacific	Moderate	2	40% bleaching	Couch et al. 2017
Pocillopora damicornis	Pocillopora	damicornis	branching	Pacific	Low	1	~25% bleaching	Couch et al. 2017
Pocillopora meandrina	Pocillopora	meandrina	branching	Pacific	Low	1	10% bleaching	Couch et al. 2017
Pocillopora lingulata	Pocillopora	lingulata	branching	Pacific	Low	1	~15% bleaching	Couch et al. 2017
Porites lutea	Porites	lutea	massive	Pacific	Low	1	10% bleaching	Couch et al. 2017
Porites lobata / lichen	Porites	lobata / lichen	massive	Pacific	Low	1	<5% bleaching	Couch et al. 2017
Porites compressa	Porites	compressa	branching	Pacific	None	0	0% bleaching	Couch et al. 2017
Astrea	Astrea	sp.	massive	Pacific	Low	1	8 Bleaching Susceptibility Index	Dalton et al. 2020
Platygyra	Platygyra	sp.	massive	Pacific	None	0	1 Bleaching Susceptibility Index	Dalton et al. 2020
Favites	Favites	sp.	massive	Pacific	None	0	2 Bleaching Susceptibility Index	Dalton et al. 2020
Isopora	Isopora	sp.	columnar	Pacific	Low	1	9 Bleaching Susceptibility Index	Dalton et al. 2020
Cyphastrea	Cyphastrea	sp.	massive	Pacific	Low	1	3 Bleaching Susceptibility Index	Dalton et al. 2020
Acropora	Acropora	sp.	branching	Pacific	Low	1	5 Bleaching Susceptibility Index	Dalton et al. 2020
Pocillopora	Pocillopora	sp.	branching	Pacific	Moderate	2	28 Bleaching Susceptibility Index	Dalton et al. 2020
Seriatopora	Seriatopora	sp.	branching	Pacific	Moderate	2	22 Bleaching Susceptibility Index	Dalton et al. 2020
Stylophora	Stylophora	sp.	branching	Pacific	High	3	29 Bleaching Susceptibility Index	Dalton et al. 2020
Montipora	Montipora	sp.	encrusting / plating	Pacific	High	3	45 Bleaching Susceptibility Index	Dalton et al. 2020
Porites	Porites	sp.	massive	Pacific	High	3	36 Bleaching Susceptibility Index	Dalton et al. 2020
Acropora	Acropora	sp.	branching	Indian	High	3	20.98 bleaching sensitivity	Darling et al. 2013
Alveopora	Alveopora	sp.	massive	Indian	High	3	30.83 bleaching sensitivity	Darling et al. 2013
Astreopora	Astreopora	sp.	massive / encrusting	Indian	Moderate	2	14.31 bleaching sensitivity	Darling et al. 2013
Coscinaraea	Coscinaraea	sp.	encrusting / plating	Indian	Moderate	2	16.04 bleaching sensitivity	Darling et al. 2013
Cyphastrea	Cyphastrea	sp.	massive	Indian	Moderate	2	12.03 bleaching sensitivity	Darling et al. 2013
Echinopora	Echinopora	sp.	plating	Indian	Moderate	2	12.06 bleaching sensitivity	Darling et al. 2013
Echinophyllia	Echinophyllia	sp.	plating	Indian	Low	1	6.47 bleaching sensitivity	Darling et al. 2013
Favia	Favia	sp.	massive	Indian	Moderate	2	17.89 bleaching sensitivity	Darling et al. 2013
Favites	Favites	sp.	massive	Indian	Moderate	2	15.73 bleaching sensitivity	Darling et al. 2013
Fungia	Fungia	sp.	free-living	Indian	Moderate	2	13.01 bleaching sensitivity	Darling et al. 2013
Galaxea	Galaxea	sp.	massive	Indian	Moderate	2	11.5 bleaching sensitivity	Darling et al. 2013
Gardineroseris	Gardineroseris	sp.	massive	Indian	Low	1	9.64 bleaching sensitivity	Darling et al. 2013
Goniastrea	Goniastrea	sp.	massive	Indian	Moderate	2	17.34 bleaching sensitivity	Darling et al. 2013
Goniopora	Goniopora	sp.	massive	Indian	Moderate	2	16.15 bleaching sensitivity	Darling et al. 2013
Herpolitha	Herpolitha	sp.	free-living	Indian	Low	1	4.42 bleaching sensitivity	Darling et al. 2013
Hydnophora	Hydnophora	sp.	massive	Indian	Moderate	2	10.37 bleaching sensitivity	Darling et al. 2013
Leptastrea	Leptastrea	sp.	encrusting	Indian	Low	1	9.12 bleaching sensitivity	Darling et al. 2013
Leptoria	Leptoria	sp.	massive	Indian	Moderate	2	17.95 bleaching sensitivity	Darling et al. 2013
Lobophyllia	Lobophyllia	sp.	encrusting	Indian	Moderate	2	14.89 bleaching sensitivity	Darling et al. 2013
Montastraea	Montastraea	sp.	massive	Indian	Low	1	6.79 bleaching sensitivity	Darling et al. 2013
Montipora	Montipora	sp.	encrusting / plating	Indian	High	3	27.76 bleaching sensitivity	Darling et al. 2013
Pavona	Pavona	sp.	massive / encrusting	Indian	Low	1	8.21 bleaching sensitivity	Darling et al. 2013
Platygyra	Platygyra	sp.	massive	Indian	Moderate	2	13.48 bleaching sensitivity	Darling et al. 2013
Plesiastrea	Plesiastrea	sp.	encrusting	Indian	Moderate	2	17.26 bleaching sensitivity	Darling et al. 2013
Pocillopora	Pocillopora	sp.	branching	Indian	High	3	23.43 bleaching sensitivity	Darling et al. 2013
Porites	Porites	sp.	branching	Indian	High	3	21.85 bleaching sensitivity	Darling et al. 2013
Porites	Porites	sp.	massive	Indian	Moderate	2	11.5 bleaching sensitivity	Darling et al. 2013
Psammocora	Psammocora	sp.	encrusting	Indian	Low	1	5.58 bleaching sensitivity	Darling et al. 2013
Seriatopora	Seriatopora	sp.	branching	Indian	Moderate	2	16.71 bleaching sensitivity	Darling et al. 2013
Stylophora	Stylophora	sp.	branching	Indian	High	3	30.34 bleaching sensitivity	Darling et al. 2013
Turbinaria	Turbinaria	sp.	plating	Indian	Moderate	2	12.97 bleaching sensitivity	Darling et al. 2013
Acropora	Acropora	spp.	branching	Indian	Severe	4	29% totally bleached; 54% partially bleached	Davies et al. 1997
Montipora	Montipora	spp.	encrusting / plating	Indian	High	3	39% totally bleached; 15% partially bleached	Davies et al. 1997
Pocillopora	Pocillopora	spp.	branching	Indian	Moderate	2	21% totally bleached; 10% partially bleached	Davies et al. 1997
Porites	Porites	spp.	massive	Indian	Low	1	0% totally bleached; 7% partially bleached	Davies et al. 1997
Pocillopora	Pocillopora	spp.	branching	Indian	Severe	4	n/a (qualitative)	Eriksson et al. 2012
Acropora	Acropora	spp.	table / branching	Indian	High	3	n/a (qualitative)	Eriksson et al. 2012
Galaxea	Galaxea	spp.	massive	Indian	High	3	n/a (qualitative)	Eriksson et al. 2012
Fungia	Fungia	spp.	free-living	Indian	High	3	n/a (qualitative)	Eriksson et al. 2012
Acropora	Acropora	spp.	branching	Indian	Moderate	2	n/a (qualitative)	Eriksson et al. 2012
Acropora	Acropora	spp.	digitate	Indian	Moderate	2	n/a (qualitative)	Eriksson et al. 2012
Porites	Porites	spp.	branching / massive	Indian	Low	1	n/a (qualitative)	Eriksson et al. 2012
Porites	Porites	sp.	massive	Pacific	Low	1	35% bleached or recently dead	Frade et al. 2018
Porites	Porites	sp.	massive	Pacific	Low	1	30% bleached or recently dead	Frade et al. 2018
Porites	Porites	sp.	massive	Pacific	Low	1	30% bleached or recently dead	Frade et al. 2018
Porites	Porites	sp.	massive	Pacific	Low	1	35% bleached or recently dead	Frade et al. 2018
Leptoseris	Leptoseris	sp.	encrusting	Pacific	None	0	0% bleached or recently dead	Frade et al. 2018
Leptoseris	Leptoseris	sp.	encrusting	Pacific	Moderate	2	50% bleached or recently dead	Frade et al. 2018
Leptoseris	Leptoseris	sp.	encrusting	Pacific	Low	1	30% bleached or recently dead	Frade et al. 2018
Leptoseris	Leptoseris	sp.	encrusting	Pacific	Low	1	30% bleached or recently dead	Frade et al. 2018
Acropora	Acropora	sp.	branching	Pacific	Severe	4	80% bleached or recently dead	Frade et al. 2018
Acropora	Acropora	sp.	branching	Pacific	High	3	70% bleached or recently dead	Frade et al. 2018
Acropora	Acropora	sp.	branching	Pacific	High	3	65% bleached or recently dead	Frade et al. 2018
Acropora	Acropora	sp.	branching	Pacific	Moderate	2	40% bleached or recently dead	Frade et al. 2018
Pocillopora	Pocillopora	sp.	branching	Pacific	Severe	4	85% bleached or recently dead	Frade et al. 2018
Pocillopora	Pocillopora	sp.	branching	Pacific	High	3	70% bleached or recently dead	Frade et al. 2018
Pocillopora	Pocillopora	sp.	branching	Pacific	Severe	4	80% bleached or recently dead	Frade et al. 2018
Pocillopora	Pocillopora	sp.	branching	Pacific	High	3	60% bleached or recently dead	Frade et al. 2018
Favites	Favites	sp.	massive	Pacific	Severe	4	90% bleached or recently dead	Frade et al. 2018
Favites	Favites	sp.	massive	Pacific	Severe	4	85% bleached or recently dead	Frade et al. 2018
Favites	Favites	sp.	massive	Pacific	Severe	4	80% bleached or recently dead	Frade et al. 2018
Favites	Favites	sp.	massive	Pacific	Moderate	2	60% bleached or recently dead	Frade et al. 2018
Goniastrea	Goniastrea	sp.	massive	Pacific	Severe	4	100% bleached or recently dead	Frade et al. 2018
Goniastrea	Goniastrea	sp.	massive	Pacific	Severe	4	85% bleached or recently dead	Frade et al. 2018
Goniastrea	Goniastrea	sp.	massive	Pacific	Severe	4	85% bleached or recently dead	Frade et al. 2018
Goniastrea	Goniastrea	sp.	massive	Pacific	Severe	4	85% bleached or recently dead	Frade et al. 2018
Lobophyllia	Lobophyllia	sp.	encrusting	Pacific	Severe	4	85% bleached or recently dead	Frade et al. 2018
Lobophyllia	Lobophyllia	sp.	encrusting	Pacific	Severe	4	95% bleached or recently dead	Frade et al. 2018
Lobophyllia	Lobophyllia	sp.	encrusting	Pacific	Severe	4	90% bleached or recently dead	Frade et al. 2018
Lobophyllia	Lobophyllia	sp.	encrusting	Pacific	Moderate	2	50% bleached or recently dead	Frade et al. 2018
Montipora	Montipora	sp.	encrusting / plating	Pacific	Severe	4	90% bleached or recently dead	Frade et al. 2018
Montipora	Montipora	sp.	encrusting / plating	Pacific	Severe	4	85% bleached or recently dead	Frade et al. 2018
Montipora	Montipora	sp.	encrusting / plating	Pacific	Severe	4	90% bleached or recently dead	Frade et al. 2018
Montipora	Montipora	sp.	encrusting / plating	Pacific	Severe	4	80% bleached or recently dead	Frade et al. 2018
Isopora	Isopora	sp.	columnar	Pacific	Severe	4	95% bleached or recently dead	Frade et al. 2018
Isopora	Isopora	sp.	columnar	Pacific	Severe	4	100% bleached or recently dead	Frade et al. 2018
Stylophora	Stylophora	sp.	branching	Pacific	Severe	4	95% bleached or recently dead	Frade et al. 2018
Stylophora	Stylophora	sp.	branching	Pacific	Severe	4	90% bleached or recently dead	Frade et al. 2018
Stylophora	Stylophora	sp.	branching	Pacific	Severe	4	85% bleached or recently dead	Frade et al. 2018
Stylophora	Stylophora	sp.	branching	Pacific	Severe	4	85% bleached or recently dead	Frade et al. 2018
Dipsastraea	Dipsastraea	sp.	massive	Pacific	Severe	4	85% bleached or recently dead	Frade et al. 2018
Dipsastraea	Dipsastraea	sp.	massive	Pacific	Severe	4	85% bleached or recently dead	Frade et al. 2018
Dipsastraea	Dipsastraea	sp.	massive	Pacific	Severe	4	85% bleached or recently dead	Frade et al. 2018
Dipsastraea	Dipsastraea	sp.	massive	Pacific	Moderate	2	40% bleached or recently dead	Frade et al. 2018
Pachyseris	Pachyseris	sp.	plating	Pacific	Severe	4	100% bleached or recently dead	Frade et al. 2018
Pachyseris	Pachyseris	sp.	plating	Pacific	Severe	4	90% bleached or recently dead	Frade et al. 2018
Pachyseris	Pachyseris	sp.	plating	Pacific	Moderate	2	45% bleached or recently dead	Frade et al. 2018
Seriatopora	Seriatopora	sp.	branching	Pacific	Severe	4	100% bleached or recently dead	Frade et al. 2018
Seriatopora	Seriatopora	sp.	branching	Pacific	Severe	4	100% bleached or recently dead	Frade et al. 2018
Seriatopora	Seriatopora	sp.	branching	Pacific	Severe	4	100% bleached or recently dead	Frade et al. 2018
Seriatopora	Seriatopora	sp.	branching	Pacific	Severe	4	85% bleached or recently dead	Frade et al. 2018
Orbicella faveolata	Orbicella	faveolata	massive / encrusting	Atlantic	Moderate	2	36.1% bleached	Gintert et al. 2018
Siderastrea siderea	Siderastrea	siderea	massive	Atlantic	Low	1	1% bleached	Gintert et al. 2018
Orbicella annularis	Orbicella	annularis	massive	Atlantic	High	3	74.1% bleached	Gintert et al. 2018
Porites astreoides	Porites	astreoides	massive / encrusting	Atlantic	Low	1	6.6% bleached	Gintert et al. 2018
Colpophyllia natans	Colpophyllia	natans	massive / encrusting	Atlantic	Moderate	2	57.4% bleached	Gintert et al. 2018
Porites porites	Porites	porites	branching	Atlantic	High	3	63.4% bleached	Gintert et al. 2018
Montastraea cavernosa	Montastraea	cavernosa	massive	Atlantic	Moderate	2	36.7% bleached	Gintert et al. 2018
Diploria labyrinthiformis	Diploria	labyrinthiformis	massive	Atlantic	Moderate	2	48.3% bleached	Gintert et al. 2018
Orbicella faveolata	Orbicella	faveolata	massive / encrusting	Atlantic	Low	1	5.7% bleached	Gintert et al. 2018
Siderastrea siderea	Siderastrea	siderea	massive	Atlantic	Low	1	1.6% bleached	Gintert et al. 2018
Orbicella annularis	Orbicella	annularis	massive	Atlantic	Moderate	2	30.1% bleached	Gintert et al. 2018
Porites astreoides	Porites	astreoides	massive / encrusting	Atlantic	Low	1	1.2% bleached	Gintert et al. 2018
Colpophyllia natans	Colpophyllia	natans	massive / encrusting	Atlantic	Low	1	3.1% bleached	Gintert et al. 2018
Porites porites	Porites	porites	branching	Atlantic	Low	1	7.5% bleached	Gintert et al. 2018
Montastraea cavernosa	Montastraea	cavernosa	massive	Atlantic	None	0	0% bleached	Gintert et al. 2018
Diploria labyrinthiformis	Diploria	labyrinthiformis	massive	Atlantic	Low	1	5.7% bleached	Gintert et al. 2018
Acropora hyacinthus	Acropora	hyacinthus	table / branching	Pacific	High	3	~53% of colonies completely bleached	Gleason 1993
Acropora gemmifera	Acropora	gemmifera	corymbose	Pacific	High	3	~57% of colonies completely bleached	Gleason 1993
Acropora	Acropora	spp.	branching	Pacific	Severe	4	67% of total colonies completely bleached	Gleason 1993
Acropora verweyi	Acropora	verweyi	branching	Pacific	None	0	unaffected	Gleason 1993
Acropora latistella	Acropora	latistella	branching	Pacific	None	0	unaffected	Gleason 1993
Pocillopora meandrina	Pocillopora	meandrina	branching	Pacific	Low	1	mostly unaffected or partially bleached	Gleason 1993
Pocillopora verrucosa	Pocillopora	verrucosa	branching	Pacific	Low	1	mostly unaffected or partially bleached	Gleason 1993
Pocillopora grandis	Pocillopora	grandis	branching	Pacific	Low	1	mostly unaffected or partially bleached	Gleason 1993
Pocillopora	Pocillopora	spp.	branching	Pacific	Low	1	8% of total colonies completely bleached	Gleason 1993
Montastraea	Montastraea	sp.	massive	Pacific	Severe	4	88% of colonies completely bleached	Gleason 1993
Montipora	Montipora	sp.	encrusting / plating	Pacific	High	3	45% of colonies completely bleached	Gleason 1993
Porites	Porites	sp.	branching / massive	Pacific	Low	1	mostly unaffected	Gleason 1993
Pavona	Pavona	sp.	massive / encrusting	Pacific	None	0	unaffected	Gleason 1993
Leptastrea	Leptastrea	sp.	encrusting	Pacific	None	0	unaffected	Gleason 1993
Pocillopora damicornis	Pocillopora	damicornis	branching	Pacific	Low	1	<20% bleached	Glynn et al. 2001
Pocillopora elegans	Pocillopora	elegans	branching	Pacific	Low	1	0-10% bleached	Glynn et al. 2001
Pavona clavus	Pavona	clavus	branching	Pacific	Moderate	2	~20-55% bleached	Glynn et al. 2001
Pavona gigantea	Pavona	gigantea	massive	Pacific	Moderate	2	20-60% bleached	Glynn et al. 2001
Porites lobata	Porites	lobata	massive	Pacific	High	3	40-85% bleached	Glynn et al. 2001
Pocillopora damicornis	Pocillopora	damicornis	branching	Pacific	High	3	~25-75% bleached	Glynn et al. 2001
Pocillopora elegans	Pocillopora	elegans	branching	Pacific	Moderate	2	0-50% bleached	Glynn et al. 2001
Pavona clavus	Pavona	clavus	branching	Pacific	High	3	50-75% bleached	Glynn et al. 2001
Pavona gigantea	Pavona	gigantea	massive	Pacific	High	3	40-90% bleached	Glynn et al. 2001
Porites lobata	Porites	lobata	massive	Pacific	Mixed	n/a	0-100% bleached	Glynn et al. 2001
Pocillopora damicornis	Pocillopora	damicornis	branching	Pacific	Moderate	2	0-50% bleached	Glynn et al. 2001
Pocillopora elegans	Pocillopora	elegans	branching	Pacific	Moderate	2	0-50% bleached	Glynn et al. 2001
Pavona clavus	Pavona	clavus	branching	Pacific	Low	1	0-35% bleached	Glynn et al. 2001
Pavona gigantea	Pavona	gigantea	massive	Pacific	Moderate	2	0-50% bleached	Glynn et al. 2001
Acropora	Acropora	sp.	table / branching	Pacific	Severe	4	97 (Bleaching Mortality Index)	Guest et al. 2012
Pocillopora	Pocillopora	sp.	branching	Pacific	Severe	4	93 (Bleaching Mortality Index)	Guest et al. 2012
Hydnophora	Hydnophora	sp.	massive	Pacific	Severe	4	81 (Bleaching Mortality Index)	Guest et al. 2012
Echinopora	Echinopora	sp.	plating	Pacific	High	3	77 (Bleaching Mortality Index)	Guest et al. 2012
Favites	Favites	sp.	massive	Pacific	High	3	71 (Bleaching Mortality Index)	Guest et al. 2012
Lobophyllia	Lobophyllia	sp.	encrusting	Pacific	High	3	71 (Bleaching Mortality Index)	Guest et al. 2012
Platygyra	Platygyra	sp.	massive	Pacific	High	3	70 (Bleaching Mortality Index)	Guest et al. 2012
Galaxea	Galaxea	sp.	massive	Pacific	High	3	70 (Bleaching Mortality Index)	Guest et al. 2012
Favia	Favia	sp.	massive	Pacific	High	3	68 (Bleaching Mortality Index)	Guest et al. 2012
Porites	Porites	sp.	branching	Pacific	High	3	68 (Bleaching Mortality Index)	Guest et al. 2012
Fungia	Fungia	sp.	free-living	Pacific	High	3	62 (Bleaching Mortality Index)	Guest et al. 2012
Pavona	Pavona	sp.	massive / encrusting	Pacific	High	3	61 (Bleaching Mortality Index)	Guest et al. 2012
Goniastrea	Goniastrea	sp.	massive	Pacific	Moderate	2	51 (Bleaching Mortality Index)	Guest et al. 2012
Cyphastrea	Cyphastrea	sp.	massive	Pacific	Moderate	2	50 (Bleaching Mortality Index)	Guest et al. 2012
Goniopora	Goniopora	sp.	massive	Pacific	Moderate	2	48 (Bleaching Mortality Index)	Guest et al. 2012
Montastraea	Montastraea	sp.	massive	Pacific	Moderate	2	41 (Bleaching Mortality Index)	Guest et al. 2012
Montipora	Montipora	sp.	encrusting / plating	Pacific	Low	1	32 (Bleaching Mortality Index)	Guest et al. 2012
Porites	Porites	sp.	massive	Pacific	Low	1	31 (Bleaching Mortality Index)	Guest et al. 2012
Diploastrea	Diploastrea	sp.	massive	Pacific	Low	1	30 (Bleaching Mortality Index)	Guest et al. 2012
Acropora	Acropora	sp.	table / branching	Pacific	Low	1	5 (Bleaching Mortality Index)	Guest et al. 2012
Pocillopora	Pocillopora	sp.	branching	Pacific	Low	1	12 (Bleaching Mortality Index)	Guest et al. 2012
Hydnophora	Hydnophora	sp.	massive	Pacific	Low	1	11 (Bleaching Mortality Index)	Guest et al. 2012
Echinopora	Echinopora	sp.	plating	Pacific	Low	1	15 (Bleaching Mortality Index)	Guest et al. 2012
Favites	Favites	sp.	massive	Pacific	Low	1	8 (Bleaching Mortality Index)	Guest et al. 2012
Lobophyllia	Lobophyllia	sp.	encrusting	Pacific	Low	1	20 (Bleaching Mortality Index)	Guest et al. 2012
Platygyra	Platygyra	sp.	massive	Pacific	Low	1	11 (Bleaching Mortality Index)	Guest et al. 2012
Galaxea	Galaxea	sp.	massive	Pacific	None	0	0 (Bleaching Mortality Index)	Guest et al. 2012
Favia	Favia	sp.	massive	Pacific	Low	1	2 (Bleaching Mortality Index)	Guest et al. 2012
Porites	Porites	sp.	branching	Pacific	Moderate	2	50 (Bleaching Mortality Index)	Guest et al. 2012
Fungia	Fungia	sp.	free-living	Pacific	Low	1	17 (Bleaching Mortality Index)	Guest et al. 2012
Pavona	Pavona	sp.	massive / encrusting	Pacific	None	0	0 (Bleaching Mortality Index)	Guest et al. 2012
Goniastrea	Goniastrea	sp.	massive	Pacific	Low	1	6 (Bleaching Mortality Index)	Guest et al. 2012
Cyphastrea	Cyphastrea	sp.	massive	Pacific	None	0	0 (Bleaching Mortality Index)	Guest et al. 2012
Goniopora	Goniopora	sp.	massive	Pacific	Low	1	6 (Bleaching Mortality Index)	Guest et al. 2012
Montastraea	Montastraea	sp.	massive	Pacific	Low	1	17 (Bleaching Mortality Index)	Guest et al. 2012
Montipora	Montipora	sp.	encrusting / plating	Pacific	Low	1	14 (Bleaching Mortality Index)	Guest et al. 2012
Porites	Porites	sp.	massive	Pacific	Low	1	18 (Bleaching Mortality Index)	Guest et al. 2012
Diploastrea	Diploastrea	sp.	massive	Pacific	None	0	0 (Bleaching Mortality Index)	Guest et al. 2012
Acropora	Acropora	sp.	table / branching	Pacific	Low	1	28 (Bleaching Mortality Index)	Guest et al. 2012
Pocillopora	Pocillopora	sp.	branching	Pacific	Moderate	2	46 (Bleaching Mortality Index)	Guest et al. 2012
Hydnophora	Hydnophora	sp.	massive	Pacific	None	0	0 (Bleaching Mortality Index)	Guest et al. 2012
Echinopora	Echinopora	sp.	plating	Pacific	None	0	0 (Bleaching Mortality Index)	Guest et al. 2012
Favites	Favites	sp.	massive	Pacific	Low	1	3 (Bleaching Mortality Index)	Guest et al. 2012
Lobophyllia	Lobophyllia	sp.	encrusting	Pacific	Low	1	5 (Bleaching Mortality Index)	Guest et al. 2012
Platygyra	Platygyra	sp.	massive	Pacific	Low	1	7 (Bleaching Mortality Index)	Guest et al. 2012
Galaxea	Galaxea	sp.	massive	Pacific	Low	1	4 (Bleaching Mortality Index)	Guest et al. 2012
Favia	Favia	sp.	massive	Pacific	None	0	0 (Bleaching Mortality Index)	Guest et al. 2012
Porites	Porites	sp.	branching	Pacific	Moderate	2	46 (Bleaching Mortality Index)	Guest et al. 2012
Fungia	Fungia	sp.	free-living	Pacific	Low	1	20 (Bleaching Mortality Index)	Guest et al. 2012
Pavona	Pavona	sp.	massive / encrusting	Pacific	Low	1	23 (Bleaching Mortality Index)	Guest et al. 2012
Goniastrea	Goniastrea	sp.	massive	Pacific	Low	1	6 (Bleaching Mortality Index)	Guest et al. 2012
Cyphastrea	Cyphastrea	sp.	massive	Pacific	Low	1	4 (Bleaching Mortality Index)	Guest et al. 2012
Goniopora	Goniopora	sp.	massive	Pacific	None	0	0 (Bleaching Mortality Index)	Guest et al. 2012
Montastraea	Montastraea	sp.	massive	Pacific	Low	1	3 (Bleaching Mortality Index)	Guest et al. 2012
Montipora	Montipora	sp.	encrusting / plating	Pacific	Low	1	19 (Bleaching Mortality Index)	Guest et al. 2012
Porites	Porites	sp.	massive	Pacific	Low	1	9 (Bleaching Mortality Index)	Guest et al. 2012
Diploastrea	Diploastrea	sp.	massive	Pacific	None	0	0 (Bleaching Mortality Index)	Guest et al. 2012
Acropora	Acropora	spp.	table / branching	Pacific	Low	1	0% severely bleached; 9 Bleaching Index	Guest et al. 2016
Galaxea	Galaxea	spp.	massive	Pacific	Low	1	0% severely bleached; 10 Bleaching Index	Guest et al. 2016
Pavona	Pavona	spp.	massive / encrusting	Pacific	Low	1	0% severely bleached; 11 Bleaching Index	Guest et al. 2016
Merulina	Merulina	spp.	plating	Pacific	Low	1	0% severely bleached; 17 Bleaching Index	Guest et al. 2016
Favites	Favites	spp.	massive	Pacific	Low	1	12% severely bleached; 37 Bleaching Index	Guest et al. 2016
Echinopora	Echinopora	spp.	plating	Pacific	Moderate	2	7% severely bleached; 39 Bleaching Index	Guest et al. 2016
Favia	Favia	spp.	massive	Pacific	Moderate	2	17% severely bleached; 46 Bleaching Index	Guest et al. 2016
Platygyra	Platygyra	spp.	massive	Pacific	Moderate	2	33% severely bleached; 47 Bleaching Index	Guest et al. 2016
Goniastrea	Goniastrea	spp.	massive	Pacific	Moderate	2	15% severely bleached; 34 Bleaching Index	Guest et al. 2016
Porites	Porites	spp.	branching / massive	Pacific	Moderate	2	35% severely bleached; 44 Bleaching Index	Guest et al. 2016
Lobophyllia	Lobophyllia	spp.	encrusting	Pacific	Moderate	2	8% severely bleached; 46 Bleaching Index	Guest et al. 2016
Pocillopora	Pocillopora	spp.	branching	Pacific	High	3	20% severely bleached; 60 Bleaching Index	Guest et al. 2016
Ctenactis	Ctenactis	spp.	free-living	Pacific	High	3	60% severely bleached; 60 Bleaching Index	Guest et al. 2016
Montipora	Montipora	spp.	encrusting / plating	Pacific	Moderate	2	49% severely bleached; 56 Bleaching Index	Guest et al. 2016
Hydnophora	Hydnophora	spp.	massive	Pacific	High	3	30% severely bleached; 60 Bleaching Index	Guest et al. 2016
Pectinia	Pectinia	spp.	branching / plating	Pacific	Moderate	2	22% severely bleached; 49 Bleaching Index	Guest et al. 2016
Fungia	Fungia	spp.	free-living	Pacific	Moderate	2	30% severely bleached; 56 Bleaching Index	Guest et al. 2016
Podabacia	Podabacia	spp.	encrusting / plating	Pacific	High	3	71% severely bleached; 79 Bleaching Index	Guest et al. 2016
Pachyseris	Pachyseris	spp.	plating	Pacific	Severe	4	85% severely bleached; 89 Bleaching Index	Guest et al. 2016
Acropora	Acropora	sp.	branching	Pacific	Low	1	15% bleached or pale	Hédouin et al. 2020
Astrea	Astrea	sp.	massive	Pacific	Severe	4	100% bleached or pale	Hédouin et al. 2020
Montipora	Montipora	sp.	encrusting / plating	Pacific	High	3	75% bleached or pale	Hédouin et al. 2020
Pavona	Pavona	sp.	massive / encrusting	Pacific	None	0	0% bleached or pale	Hédouin et al. 2020
Pocillopora	Pocillopora	sp.	branching	Pacific	High	3	65% bleached or pale	Hédouin et al. 2020
Porites	Porites	sp.	branching / massive	Pacific	Low	1	20% bleached or pale	Hédouin et al. 2020
Acropora	Acropora	sp.	branching	Pacific	Low	1	10% bleached or pale	Hédouin et al. 2020
Astrea	Astrea	sp.	massive	Pacific	Severe	4	99% bleached or pale	Hédouin et al. 2020
Montipora	Montipora	sp.	encrusting / plating	Pacific	Moderate	2	40% bleached or pale	Hédouin et al. 2020
Pavona	Pavona	sp.	massive / encrusting	Pacific	None	0	0% bleached or pale	Hédouin et al. 2020
Pocillopora	Pocillopora	sp.	branching	Pacific	High	3	65% bleached or pale	Hédouin et al. 2020
Porites	Porites	sp.	branching / massive	Pacific	Low	1	20% bleached or pale	Hédouin et al. 2020
Acropora	Acropora	sp.	branching	Pacific	Moderate	2	40% bleached or pale	Hédouin et al. 2020
Astrea	Astrea	sp.	massive	Pacific	Severe	4	100% bleached or pale	Hédouin et al. 2020
Montipora	Montipora	sp.	encrusting / plating	Pacific	Severe	4	95% bleached or pale	Hédouin et al. 2020
Pavona	Pavona	sp.	massive / encrusting	Pacific	None	0	0% bleached or pale	Hédouin et al. 2020
Pocillopora	Pocillopora	sp.	branching	Pacific	High	3	70% bleached or pale	Hédouin et al. 2020
Porites	Porites	sp.	branching / massive	Pacific	Low	1	10% bleached or pale	Hédouin et al. 2020
Pocillopora	Pocillopora	spp.	branching	Pacific	High	3	73.9-92.1% partly or completely bleached	Hoegh-Guldberg & Salvat 1995
Acropora	Acropora	spp.	branching	Pacific	Severe	4	89-100% mostly completely bleached	Hoegh-Guldberg & Salvat 1995
Porites	Porites	spp.	massive	Pacific	Low	1	12.9-42.5% partly or completely bleached	Hoegh-Guldberg & Salvat 1995
Fungia	Fungia	spp.	free-living	Pacific	Severe	4	89-100% mostly completely bleached	Hoegh-Guldberg & Salvat 1995
Montastraea	Montastraea	spp.	massive	Pacific	Moderate	2	20-50% mostly partly bleached	Hoegh-Guldberg & Salvat 1995
Montipora	Montipora	spp.	encrusting / plating	Pacific	Moderate	2	20-50% mostly partly bleached	Hoegh-Guldberg & Salvat 1995
Goniastrea	Goniastrea	spp.	massive	Pacific	Moderate	2	20-50% mostly partly bleached	Hoegh-Guldberg & Salvat 1995
Porites	Porites	sp.	branching / massive	Indian	Moderate	2	55% bleached or partially bleached	Hussain & Ingole 2020
Cyphastrea	Cyphastrea	sp.	massive	Indian	High	3	75% partially bleached	Hussain & Ingole 2020
Montastraea	Montastraea	sp.	massive	Indian	Low	1	30% bleached or partially bleached	Hussain & Ingole 2020
Leptastrea	Leptastrea	sp.	encrusting	Indian	Moderate	2	40% partially bleached	Hussain & Ingole 2020
Siderastrea	Siderastrea	sp.	massive	Indian	Moderate	2	40% partially bleached	Hussain & Ingole 2020
Goniopora	Goniopora	sp.	massive	Indian	None	0	0% bleached or partially bleached	Hussain & Ingole 2020
Coscinaria	Coscinaria	sp.	encrusting / plating	Indian	High	3	65% bleached or partially bleached	Hussain & Ingole 2020
Pseudosiderastrea	Pseudosiderastrea	sp.	massive	Indian	Low	1	15% bleached or partially bleached	Hussain & Ingole 2020
Favites	Favites	sp.	massive	Indian	Low	1	30% bleached or partially bleached	Hussain & Ingole 2020
Plesiastrea	Plesiastrea	sp.	encrusting	Indian	Low	1	15% bleached or partially bleached	Hussain & Ingole 2020
Favia	Favia	sp.	massive	Indian	Low	1	10% bleached or partially bleached	Hussain & Ingole 2020
Turbinaria	Turbinaria	sp.	plating	Indian	None	0	0% bleached or partially bleached	Hussain & Ingole 2020
Goniastrea	Goniastrea	sp.	massive	Indian	Low	1	35% bleached or partially bleached	Hussain & Ingole 2020
Porites	Porites	sp.	branching / massive	Indian	Severe	4	95% bleached or partially bleached	Hussain & Ingole 2020
Cyphastrea	Cyphastrea	sp.	massive	Indian	Severe	4	90% bleached or partially bleached	Hussain & Ingole 2020
Montastraea	Montastraea	sp.	massive	Indian	Severe	4	100% bleached or partially bleached	Hussain & Ingole 2020
Siderastrea	Siderastrea	sp.	massive	Indian	Low	1	15% bleached or partially bleached	Hussain & Ingole 2020
Goniopora	Goniopora	sp.	massive	Indian	Low	1	15% bleached or partially bleached	Hussain & Ingole 2020
Coscinaraea	Coscinaraea	sp.	encrusting / plating	Indian	High	3	75% bleached or partially bleached	Hussain & Ingole 2020
Pseudosiderastrea	Pseudosiderastrea	sp.	massive	Indian	Low	1	25% bleached or partially bleached	Hussain & Ingole 2020
Favites	Favites	sp.	massive	Indian	Low	1	35% bleached or partially bleached	Hussain & Ingole 2020
Plesiastrea	Plesiastrea	sp.	encrusting	Indian	Low	1	30% bleached or partially bleached	Hussain & Ingole 2020
Favia	Favia	sp.	massive	Indian	Low	1	15% bleached or partially bleached	Hussain & Ingole 2020
Turbinaria	Turbinaria	sp.	plating	Indian	Low	1	10% bleached or partially bleached	Hussain & Ingole 2020
Goniastrea	Goniastrea	sp.	massive	Indian	Moderate	2	45% bleached or partially bleached	Hussain & Ingole 2020
Pocillopora elegans	Pocillopora	elegans	branching	Pacific	Low	1	31.5% bleached	Jiménez et al. 2001
Pocillopora damicornis	Pocillopora	damicornis	branching	Pacific	Low	1	35% bleached	Jiménez et al. 2001
Pocillopora grandis	Pocillopora	grandis	branching	Pacific	Low	1	25.2% bleached	Jiménez et al. 2001
Pocillopora meandrina	Pocillopora	meandrina	branching	Pacific	Moderate	2	47.9% bleached	Jiménez et al. 2001
Pavona clavus	Pavona	clavus	branching	Pacific	Low	1	37.4% bleached	Jiménez et al. 2001
Pavona gigantea	Pavona	gigantea	massive	Pacific	Low	1	33.7% bleached	Jiménez et al. 2001
Pavona varians	Pavona	varians	encrusting	Pacific	Moderate	2	58.6% bleached	Jiménez et al. 2001
Psammocora	Psammocora	spp.	encrusting	Pacific	Low	1	36.3% bleached	Jiménez et al. 2001
Porites lobata	Porites	lobata	massive	Pacific	Moderate	2	50% bleached	Jiménez et al. 2001
Porites panamensis	Porites	panamensis	columnar	Pacific	Moderate	2	40.1% bleached	Jiménez et al. 2001
Gardineroseris planulata	Gardineroseris	planulata	massive	Pacific	None	0	0% bleached	Jiménez et al. 2001
Cycloseris curvata	Cycloseris	curvata	free-living	Pacific	Moderate	2	43.6% bleached	Jiménez et al. 2001
Pocillopora elegans	Pocillopora	elegans	branching	Pacific	Low	1	13% bleached	Jiménez et al. 2001
Pocillopora damicornis	Pocillopora	damicornis	branching	Pacific	Low	1	27.2% bleached	Jiménez et al. 2001
Pocillopora grandis	Pocillopora	grandis	branching	Pacific	Low	1	20.7% bleached	Jiménez et al. 2001
Pocillopora inflata	Pocillopora	inflata	branching	Pacific	High	3	75% bleached	Jiménez et al. 2001
Pavona clavus	Pavona	clavus	branching	Pacific	Low	1	11.6% bleached	Jiménez et al. 2001
Pavona gigantea	Pavona	gigantea	massive	Pacific	Low	1	13% bleached	Jiménez et al. 2001
Pavona varians	Pavona	varians	encrusting	Pacific	None	0	0% bleached	Jiménez et al. 2001
Psammocora	Psammocora	spp.	encrusting	Pacific	Low	1	19.6% bleached	Jiménez et al. 2001
Porites lobata	Porites	lobata	massive	Pacific	Low	1	23.8% bleached	Jiménez et al. 2001
Porites panamensis	Porites	panamensis	columnar	Pacific	Low	1	12.7% bleached	Jiménez et al. 2001
Gardineroseris planulata	Gardineroseris	planulata	massive	Pacific	Low	1	3.3% bleached	Jiménez et al. 2001
Pocillopora elegans	Pocillopora	elegans	branching	Pacific	High	3	62.8% bleached	Jiménez et al. 2001
Pocillopora damicornis	Pocillopora	damicornis	branching	Pacific	High	3	61.4% bleached	Jiménez et al. 2001
Pavona clavus	Pavona	clavus	branching	Pacific	Low	1	25% bleached	Jiménez et al. 2001
Psammocora	Psammocora	spp.	encrusting	Pacific	High	3	75.8% bleached	Jiménez et al. 2001
Porites lobata	Porites	lobata	massive	Pacific	Low	1	31.4% bleached	Jiménez et al. 2001
Orbicella franksi	Orbicella	franksi	massive	Atlantic	High	3	77.86% bleached	Johnston et al. 2019
Pseudodiploria strigosa	Pseudodiploria	strigosa	massive / encrusting	Atlantic	Moderate	2	56.97% bleached	Johnston et al. 2019
Colpophyllia natans	Colpophyllia	natans	massive / encrusting	Atlantic	High	3	76% bleached	Johnston et al. 2019
Porites astreoides	Porites	astreoides	massive / encrusting	Atlantic	Low	1	10.94% bleached	Johnston et al. 2019
Montastraea cavernosa	Montastraea	cavernosa	massive	Atlantic	Severe	4	89.58% bleached	Johnston et al. 2019
Orbicella faveolata	Orbicella	faveolata	massive / encrusting	Atlantic	Severe	4	92.68% bleached	Johnston et al. 2019
Agaricia agaricites	Agaricia	agaricites	plating	Atlantic	Severe	4	91.84% bleached	Johnston et al. 2019
Agaricia fragilis	Agaricia	fragilis	plating	Atlantic	None	0	0% bleached	Johnston et al. 2019
Stephanocoenia intersepta	Stephanocoenia	intersepta	massive / encrusting	Atlantic	High	3	60% bleached	Johnston et al. 2019
Mussa angulosa	Mussa	angulosa	massive	Atlantic	Severe	4	87.5% bleached	Johnston et al. 2019
Porites furcata	Porites	furcata	columnar	Atlantic	None	0	0% bleached	Johnston et al. 2019
Siderastrea siderea	Siderastrea	siderea	massive	Atlantic	Severe	4	100% bleached	Johnston et al. 2019
Siderastrea radians	Siderastrea	radians	massive / encrusting	Atlantic	Severe	4	100% bleached	Johnston et al. 2019
Madracis decactis	Madracis	decactis	columnar	Atlantic	Low	1	12.5% bleached	Johnston et al. 2019
Orbicella annularis	Orbicella	annularis	massive	Atlantic	Low	1	25% bleached	Johnston et al. 2019
Scolymia cubensis	Scolymia	cubensis	free-living	Atlantic	Low	1	33.33% bleached	Johnston et al. 2019
Madracis auretenra	Madracis	auretenra	columnar	Atlantic	None	0	0% bleached	Johnston et al. 2019
Orbicella	Orbicella	spp.	massive	Atlantic	None	0	0% bleached	Johnston et al. 2019
Orbicella franksi	Orbicella	franksi	massive	Atlantic	Low	1	28.41% bleached	Johnston et al. 2019
Pseudodiploria strigosa	Pseudodiploria	strigosa	massive / encrusting	Atlantic	Low	1	12.54% bleached	Johnston et al. 2019
Colpophyllia natans	Colpophyllia	natans	massive / encrusting	Atlantic	Moderate	2	51.28% bleached	Johnston et al. 2019
Porites astreoides	Porites	astreoides	massive / encrusting	Atlantic	Low	1	1.72% bleached	Johnston et al. 2019
Montastraea cavernosa	Montastraea	cavernosa	massive	Atlantic	Severe	4	97.35% bleached	Johnston et al. 2019
Orbicella faveolata	Orbicella	faveolata	massive / encrusting	Atlantic	Moderate	2	40.35% bleached	Johnston et al. 2019
Agaricia agaricites	Agaricia	agaricites	plating	Atlantic	High	3	60.32% bleached	Johnston et al. 2019
Agaricia fragilis	Agaricia	fragilis	plating	Atlantic	None	0	0% bleached	Johnston et al. 2019
Stephanocoenia intersepta	Stephanocoenia	intersepta	massive / encrusting	Atlantic	Severe	4	94.59% bleached	Johnston et al. 2019
Mussa angulosa	Mussa	angulosa	massive	Atlantic	High	3	75% bleached	Johnston et al. 2019
Porites furcata	Porites	furcata	columnar	Atlantic	None	0	0% bleached	Johnston et al. 2019
Siderastrea siderea	Siderastrea	siderea	massive	Atlantic	High	3	75% bleached	Johnston et al. 2019
Siderastrea radians	Siderastrea	radians	massive / encrusting	Atlantic	None	0	0% bleached	Johnston et al. 2019
Madracis decactis	Madracis	decactis	columnar	Atlantic	None	0	0% bleached	Johnston et al. 2019
Orbicella annularis	Orbicella	annularis	massive	Atlantic	Low	1	22.39% bleached	Johnston et al. 2019
Scolymia cubensis	Scolymia	cubensis	free-living	Atlantic	None	0	0% bleached	Johnston et al. 2019
Madracis auretenra	Madracis	auretenra	columnar	Atlantic	None	0	0% bleached	Johnston et al. 2019
Orbicella	Orbicella	spp.	massive	Atlantic	None	0	0% bleached	Johnston et al. 2019
Orbicella franksi	Orbicella	franksi	massive	Atlantic	Low	1	28.41% bleached	Johnston et al. 2019
Pseudodiploria strigosa	Pseudodiploria	strigosa	massive / encrusting	Atlantic	Low	1	12.54% bleached	Johnston et al. 2019
Colpophyllia natans	Colpophyllia	natans	massive / encrusting	Atlantic	Moderate	2	51.28% bleached	Johnston et al. 2019
Porites astreoides	Porites	astreoides	massive / encrusting	Atlantic	Low	1	1.72% bleached	Johnston et al. 2019
Montastraea cavernosa	Montastraea	cavernosa	massive	Atlantic	Severe	4	97.35% bleached	Johnston et al. 2019
Orbicella faveolata	Orbicella	faveolata	massive / encrusting	Atlantic	Moderate	2	40.35% bleached	Johnston et al. 2019
Agaricia agaricites	Agaricia	agaricites	plating	Atlantic	High	3	60.32% bleached	Johnston et al. 2019
Agaricia fragilis	Agaricia	fragilis	plating	Atlantic	None	0	0% bleached	Johnston et al. 2019
Stephanocoenia intersepta	Stephanocoenia	intersepta	massive / encrusting	Atlantic	Severe	4	94.59% bleached	Johnston et al. 2019
Mussa angulosa	Mussa	angulosa	massive	Atlantic	High	3	75% bleached	Johnston et al. 2019
Porites furcata	Porites	furcata	columnar	Atlantic	None	0	0% bleached	Johnston et al. 2019
Siderastrea siderea	Siderastrea	siderea	massive	Atlantic	High	3	75% bleached	Johnston et al. 2019
Siderastrea radians	Siderastrea	radians	massive / encrusting	Atlantic	None	0	0% bleached	Johnston et al. 2019
Madracis decactis	Madracis	decactis	columnar	Atlantic	None	0	0% bleached	Johnston et al. 2019
Orbicella annularis	Orbicella	annularis	massive	Atlantic	Low	1	22.39% bleached	Johnston et al. 2019
Scolymia cubensis	Scolymia	cubensis	free-living	Atlantic	None	0	0% bleached	Johnston et al. 2019
Madracis auretenra	Madracis	auretenra	columnar	Atlantic	None	0	0% bleached	Johnston et al. 2019
Orbicella	Orbicella	spp.	massive	Atlantic	None	0	0% bleached	Johnston et al. 2019
Orbicella franksi	Orbicella	franksi	massive	Atlantic	Low	1	1.22% bleached	Johnston et al. 2019
Pseudodiploria strigosa	Pseudodiploria	strigosa	massive / encrusting	Atlantic	None	0	0% bleached	Johnston et al. 2019
Colpophyllia natans	Colpophyllia	natans	massive / encrusting	Atlantic	Low	1	25% bleached	Johnston et al. 2019
Porites astreoides	Porites	astreoides	massive / encrusting	Atlantic	Low	1	3.57% bleached	Johnston et al. 2019
Montastraea cavernosa	Montastraea	cavernosa	massive	Atlantic	Moderate	2	59.15% bleached	Johnston et al. 2019
Orbicella faveolata	Orbicella	faveolata	massive / encrusting	Atlantic	None	0	0% bleached	Johnston et al. 2019
Agaricia agaricites	Agaricia	agaricites	plating	Atlantic	Low	1	12.5% bleached	Johnston et al. 2019
Agaricia fragilis	Agaricia	fragilis	plating	Atlantic	None	0	0% bleached	Johnston et al. 2019
Stephanocoenia intersepta	Stephanocoenia	intersepta	massive / encrusting	Atlantic	Low	1	35.14% bleached	Johnston et al. 2019
Mussa angulosa	Mussa	angulosa	massive	Atlantic	None	0	0% bleached	Johnston et al. 2019
Porites furcata	Porites	furcata	columnar	Atlantic	Severe	4	100% bleached	Johnston et al. 2019
Siderastrea siderea	Siderastrea	siderea	massive	Atlantic	None	0	0% bleached	Johnston et al. 2019
Siderastrea radians	Siderastrea	radians	massive / encrusting	Atlantic	None	0	0% bleached	Johnston et al. 2019
Madracis decactis	Madracis	decactis	columnar	Atlantic	None	0	0% bleached	Johnston et al. 2019
Orbicella annularis	Orbicella	annularis	massive	Atlantic	None	0	0% bleached	Johnston et al. 2019
Scolymia cubensis	Scolymia	cubensis	free-living	Atlantic	None	0	0% bleached	Johnston et al. 2019
Madracis auretenra	Madracis	auretenra	columnar	Atlantic	None	0	0% bleached	Johnston et al. 2019
Orbicella	Orbicella	spp.	massive	Atlantic	None	0	0% bleached	Johnston et al. 2019
Porites evermanni	Porites	evermanni	massive / columnar	Pacific	Low	1	n/a (qualitative)	Jokiel & Brown 2004
Cyphastrea ocellina	Cyphastrea	ocellina	massive / encrusting	Pacific	Low	1	n/a (qualitative)	Jokiel & Brown 2004
Lobactis scutaria	Lobactis	scutaria	free-living	Pacific	Low	1	n/a (qualitative)	Jokiel & Brown 2004
Porites brighami	Porites	brighami	encrusting	Pacific	Low	1	n/a (qualitative)	Jokiel & Brown 2004
Porites compressa	Porites	compressa	massive	Pacific	Moderate	2	n/a (qualitative)	Jokiel & Brown 2004
Porites lobata	Porites	lobata	massive	Pacific	Moderate	2	n/a (qualitative)	Jokiel & Brown 2004
Montipora patula	Montipora	patula	encrusting	Pacific	Moderate	2	n/a (qualitative)	Jokiel & Brown 2004
Montipora capitata	Montipora	capitata	branching / encrusting	Pacific	Moderate	2	n/a (qualitative)	Jokiel & Brown 2004
Montipora flabellata	Montipora	?abellata	encrusting	Pacific	High	3	n/a (qualitative)	Jokiel & Brown 2004
Pocillopora meandrina	Pocillopora	meandrina	branching	Pacific	High	3	n/a (qualitative)	Jokiel & Brown 2004
Pocillopora damicornis	Pocillopora	damicornis	branching	Pacific	High	3	n/a (qualitative)	Jokiel & Brown 2004
Montipora dilatata	Montipora	dilatata	encrusting	Pacific	High	3	n/a (qualitative)	Jokiel & Brown 2004
Acropora latistella	Acropora	latistella	table / branching	Pacific	Moderate	2	~50% total and partial bleaching combined	Jones 2008
Acropora subulata	Acropora	subulata	table / branching	Pacific	High	3	~65% total and partial bleaching combined	Jones 2008
Turbinaria mesenterina	Turbinaria	mesenterina	plating	Pacific	Severe	4	~80% total and partial bleaching combined	Jones 2008
Acropora latistella	Acropora	latistella	table / branching	Pacific	Low	1	~30% total and partial bleaching combined	Jones 2008
Acropora subulata	Acropora	subulata	table / branching	Pacific	Low	1	~30% total and partial bleaching combined	Jones 2008
Turbinaria mesenterina	Turbinaria	mesenterina	plating	Pacific	Low	1	~5% total and partial bleaching combined	Jones 2008
Acropora latistella	Acropora	latistella	table / branching	Pacific	Low	1	~5% total and partial bleaching combined	Jones 2008
Acropora subulata	Acropora	subulata	table / branching	Pacific	Low	1	~25% total and partial bleaching combined	Jones 2008
Turbinaria mesenterina	Turbinaria	mesenterina	plating	Pacific	Low	1	<5% total and partial bleaching combined	Jones 2008
Porites	Porites	spp.	massive	Pacific	High	3	33.3% bleached; 42.9% partly bleached	Kayanne et al. 2002
Porites	Porites	spp.	branching	Pacific	Moderate	2	16.7% bleached; 16.2% partly bleached	Kayanne et al. 2002
Montipora	Montipora	spp.	branching	Pacific	Moderate	2	15.3% bleached; 15.0% partly bleached	Kayanne et al. 2002
Acropora	Acropora	spp.	branching	Pacific	Low	1	4.9% bleached; 6.4% partly bleached	Kayanne et al. 2002
Pavona	Pavona	spp.	encrusting / plating	Pacific	Low	1	6.0% bleached; 3.1% partly bleached	Kayanne et al. 2002
Porites	Porites	sp.	massive	Pacific	Moderate	2	50 Bleaching Index	Kim et al. 2019
Pocillopora	Pocillopora	sp.	branching	Pacific	Moderate	2	~30 Bleaching Index	Kim et al. 2019
Acropora	Acropora	sp.	branching	Pacific	Low	1	~10 Bleaching Index	Kim et al. 2019
Turbinaria	Turbinaria	sp.	plating	Pacific	None	0	0 Bleaching Index	Kim et al. 2019
Acropora	Acropora	sp.	branching	Pacific	None	0	0 Bleaching Index	Kim et al. 2019
Porites astreoides	Porites	astreoides	massive	Atlantic	High	3	0.91 Cross-Correlation Coefficient	Knipp et al. 2020
Agaricia	Agaricia	sp.	plating	Atlantic	High	3	0.89 Cross-Correlation Coefficient	Knipp et al. 2020
Siderastrea	Siderastrea	sp.	massive	Atlantic	High	3	0.69 Cross-Correlation Coefficient	Knipp et al. 2020
Meandrina meandrites	Meandrina	meandrites	massive	Atlantic	High	3	0.68 Cross-Correlation Coefficient	Knipp et al. 2020
Siderastrea siderea	Siderastrea	siderea	massive	Atlantic	Moderate	2	0.64 Cross-Correlation Coefficient	Knipp et al. 2020
Favia fragum	Favia	fragum	massive	Atlantic	Moderate	2	0.55 Cross-Correlation Coefficient	Knipp et al. 2020
Siderastrea radians	Siderastrea	radians	massive	Atlantic	Moderate	2	0.55 Cross-Correlation Coefficient	Knipp et al. 2020
Diploria labyrinthiformis	Diploria	labyrinthiformis	massive	Atlantic	Moderate	2	0.48 Cross-Correlation Coefficient	Knipp et al. 2020
Eusmilia fastigiata	Eusmilia	fastigiata	massive	Atlantic	Moderate	2	0.45 Cross-Correlation Coefficient	Knipp et al. 2020
Agaricia agaricites	Agaricia	agaricites	plating	Atlantic	Moderate	2	0.37 Cross-Correlation Coefficient	Knipp et al. 2020
Pseudodiploria strigosa	Pseudodiploria	strigosa	massive	Atlantic	Moderate	2	0.37 Cross-Correlation Coefficient	Knipp et al. 2020
Dichocoenia stokesii	Dichocoenia	stokesii	massive	Atlantic	Moderate	2	0.34 Cross-Correlation Coefficient	Knipp et al. 2020
Colpophyllia natans	Colpophyllia	natans	massive	Atlantic	Low	1	0.31 Cross-Correlation Coefficient	Knipp et al. 2020
Orbicella annularis	Orbicella	annularis	massive	Atlantic	Low	1	0.28 Cross-Correlation Coefficient	Knipp et al. 2020
Montastraea cavernosa	Montastraea	cavernosa	massive	Atlantic	Low	1	0.24 Cross-Correlation Coefficient	Knipp et al. 2020
Stephanocoenia intersepta	Stephanocoenia	intersepta	massive	Atlantic	Low	1	0.22 Cross-Correlation Coefficient	Knipp et al. 2020
Agaricia tenuifolia	Agaricia	tenuifolia	plating	Atlantic	Low	1	0.2 Cross-Correlation Coefficient	Knipp et al. 2020
Madracis myriaster	Madracis	myriaster	massive	Atlantic	Low	1	0.2 Cross-Correlation Coefficient	Knipp et al. 2020
Agaricia humilis	Agaricia	humilis	plating	Atlantic	Low	1	0.17 Cross-Correlation Coefficient	Knipp et al. 2020
Porites	Porites	sp.	massive	Atlantic	Low	1	0.14 Cross-Correlation Coefficient	Knipp et al. 2020
Isophyllia rigida	Isophyllia	rigida	massive	Atlantic	Low	1	0.1 Cross-Correlation Coefficient	Knipp et al. 2020
Orbicella franksi	Orbicella	franksi	massive	Atlantic	Low	1	0.1 Cross-Correlation Coefficient	Knipp et al. 2020
Mycetophyllia lamarckana	Mycetophyllia	lamarckana	massive	Atlantic	Low	1	0.1 Cross-Correlation Coefficient	Knipp et al. 2020
Palythoa caribaeorum	Palythoa	caribaeorum	massive	Atlantic	Low	1	0.1 Cross-Correlation Coefficient	Knipp et al. 2020
Stephanocoenia intersepta	Stephanocoenia	intersepta	massive	Atlantic	Low	1	0.1 Cross-Correlation Coefficient	Knipp et al. 2020
Colpophyllia natans	Colpophyllia	natans	massive	Atlantic	High	3	100% bleached	Lang et al. 1992
Diploria labyrinthiformis	Diploria	labyrinthiformis	massive	Atlantic	Moderate	2	48% bleached	Lang et al. 1992
Helioseris cucullata	Helioseris	cucullata	plating	Atlantic	Moderate	2	33% bleached	Lang et al. 1992
Orbicella annularis	Orbicella	annularis	massive	Atlantic	Low	1	6% bleached	Lang et al. 1992
Orbicella annularis	Orbicella	annularis	massive	Atlantic	Low	1	2% bleached	Lang et al. 1992
Helioseris cucullata	Helioseris	cucullata	plating	Atlantic	High	3	100% bleached	Lang et al. 1992
Agaricia agaricites	Agaricia	agaricites	plating	Atlantic	Moderate	2	32% bleached	Lang et al. 1992
Orbicella annularis	Orbicella	annularis	massive	Atlantic	Low	1	4% bleached	Lang et al. 1992
Orbicella annularis	Orbicella	annularis	massive	Atlantic	Low	1	12% bleached	Lang et al. 1992
Colpophyllia natans	Colpophyllia	natans	massive	Atlantic	Low	1	1% bleached	Lang et al. 1992
Agaricia agaricites	Agaricia	agaricites	plating	Atlantic	Moderate	2	33% bleached	Lang et al. 1992
Porites astreoides	Porites	astreoides	massive	Atlantic	Low	1	8% bleached	Lang et al. 1992
Agaricia tenuifolia	Agaricia	tenuifolia	plating	Atlantic	Low	1	5% bleached	Lang et al. 1992
Colpophyllia natans	Colpophyllia	natans	massive	Atlantic	Low	1	4% bleached	Lang et al. 1992
Orbicella annularis	Orbicella	annularis	massive	Atlantic	Low	1	2% bleached	Lang et al. 1992
Pocillopora verrucosa	Pocillopora	verrucosa	branching	Pacific	Moderate	2	31.8 ± 34.8% bleached	Lenihan et al. 2008
Acropora elseyi	Acropora	elseyi	branching	Pacific	Moderate	2	39.7 ± 43.6% bleached	Lenihan et al. 2008
Porites rus	Porites	rus	branching / encrusting	Pacific	None	0	0% bleached	Lenihan et al. 2008
Montipora	Montipora	sp.	encrusting / plating	Pacific	High	3	50% bleached	Li et al. 2012
Goniastrea	Goniastrea	sp.	massive	Pacific	Moderate	2	~28% bleached	Li et al. 2012
Platygyra	Platygyra	sp.	massive	Pacific	Moderate	2	~20% bleached	Li et al. 2012
Acropora	Acropora	sp.	branching	Pacific	Moderate	2	~20% bleached	Li et al. 2012
Leptoria	Leptoria	sp.	massive	Pacific	Moderate	2	~20% bleached	Li et al. 2012
Favia	Favia	sp.	massive	Pacific	Moderate	2	~20% bleached	Li et al. 2012
Acropora	Acropora	sp.	table / branching	Pacific	Low	1	~15% bleached	Li et al. 2012
Porites	Porites	sp.	massive	Pacific	Low	1	~15% bleached	Li et al. 2012
Favites	Favites	sp.	massive	Pacific	Low	1	~15% bleached	Li et al. 2012
Galaxea	Galaxea	sp.	massive	Pacific	Low	1	10% bleached	Li et al. 2012
Pocillopora	Pocillopora	sp.	branching	Pacific	Low	1	~8% bleached	Li et al. 2012
Acropora aspera	Acropora	aspera	branching	Pacific	High	3	n/a (qualitative)	Loya et al. 2001
Acropora digitifera	Acropora	digitifera	branching	Pacific	High	3	n/a (qualitative)	Loya et al. 2001
Acropora gemmifera	Acropora	gemmifera	branching	Pacific	High	3	n/a (qualitative)	Loya et al. 2001
Montipora digitata	Montipora	digitata	branching	Pacific	High	3	n/a (qualitative)	Loya et al. 2001
Stylophora pistillata	Stylophora	pistillata	branching	Pacific	High	3	n/a (qualitative)	Loya et al. 2001
Pocillopora verrucosa	Pocillopora	verrucosa	branching	Pacific	High	3	n/a (qualitative)	Loya et al. 2001
Pocillopora damicornis	Pocillopora	damicornis	branching	Pacific	High	3	n/a (qualitative)	Loya et al. 2001
Seriatopora hystrix	Seriatopora	hystrix	branching	Pacific	High	3	n/a (qualitative)	Loya et al. 2001
Seriatopora caliendrum	Seriatopora	caliendrum	branching	Pacific	High	3	n/a (qualitative)	Loya et al. 2001
Porites sillimaniani	Porites	sillimaniani	branching	Pacific	High	3	n/a (qualitative)	Loya et al. 2001
Porites cylindrica	Porites	cylindrica	branching	Pacific	High	3	n/a (qualitative)	Loya et al. 2001
Porites horizontalata	Porites	horizontalata	branching	Pacific	High	3	n/a (qualitative)	Loya et al. 2001
Porites attenuata	Porites	attenuata	branching	Pacific	High	3	n/a (qualitative)	Loya et al. 2001
Leptastrea purpurea	Leptastrea	purpurea	encrusting	Pacific	Low	1	n/a (qualitative)	Loya et al. 2001
Leptastrea transversa	Leptastrea	transversa	encrusting	Pacific	Low	1	n/a (qualitative)	Loya et al. 2001
Porites lutea	Porites	lutea	massive	Pacific	Low	1	n/a (qualitative)	Loya et al. 2001
Porites lobata	Porites	lobata	massive	Pacific	Low	1	n/a (qualitative)	Loya et al. 2001
Porites rus	Porites	rus	massive	Pacific	Low	1	n/a (qualitative)	Loya et al. 2001
Coelastrea aspera	Coelastrea	aspera	massive	Pacific	Low	1	n/a (qualitative)	Loya et al. 2001
Goniastrea retiformis	Goniastrea	retiformis	massive	Pacific	Low	1	n/a (qualitative)	Loya et al. 2001
Platygyra ryukyuensis	Platygyra	ryukyuensis	massive	Pacific	Low	1	n/a (qualitative)	Loya et al. 2001
Favites chinensis	Favites	chinensis	massive	Pacific	Low	1	n/a (qualitative)	Loya et al. 2001
Dipsastraea pallida	Dipsastraea	pallida	massive	Pacific	Low	1	n/a (qualitative)	Loya et al. 2001
Acropora	Acropora	sp.	table / branching	Pacific	Severe	4	>15% dead	Marshall & Baird 2000
Pocillopora damicornis	Pocillopora	damicornis	branching	Pacific	Severe	4	>15% dead	Marshall & Baird 2000
Stylophora pistillata	Stylophora	pistillata	branching	Pacific	Severe	4	>15% dead	Marshall & Baird 2000
Acropora	Acropora	sp.	branching	Pacific	Severe	4	>15% dead	Marshall & Baird 2000
Seriatopora hystrix	Seriatopora	hystrix	branching	Pacific	Severe	4	>15% dead	Marshall & Baird 2000
Pachyseris	Pachyseris	sp.	plating	Pacific	High	3	>50% severely bleached or dead	Marshall & Baird 2000
Montipora	Montipora	sp.	plating	Pacific	High	3	>50% severely bleached or dead	Marshall & Baird 2000
Pectinia	Pectinia	sp.	branching / plating	Pacific	High	3	>50% severely bleached or dead	Marshall & Baird 2000
Montipora	Montipora	sp.	branching	Pacific	High	3	>50% severely bleached or dead	Marshall & Baird 2000
Merulina	Merulina	sp.	plating	Pacific	High	3	>50% severely bleached or dead	Marshall & Baird 2000
Platygyra	Platygyra	sp.	massive	Pacific	High	3	>50% severely bleached or dead	Marshall & Baird 2000
Hydnophora	Hydnophora	sp.	massive	Pacific	Moderate	2	>50% of colonies affected by bleaching	Marshall & Baird 2000
Montastraea	Montastraea	sp.	massive	Pacific	Moderate	2	>50% of colonies affected by bleaching	Marshall & Baird 2000
Oxypora	Oxypora	sp.	plating	Pacific	Moderate	2	>50% of colonies affected by bleaching	Marshall & Baird 2000
Favites	Favites	sp.	massive	Pacific	Moderate	2	>50% of colonies affected by bleaching	Marshall & Baird 2000
Favia	Favia	sp.	massive	Pacific	Moderate	2	>50% of colonies affected by bleaching	Marshall & Baird 2000
Echinopora	Echinopora	sp.	plating	Pacific	Moderate	2	>50% of colonies affected by bleaching	Marshall & Baird 2000
Goniastrea	Goniastrea	sp.	massive	Pacific	Moderate	2	>50% of colonies affected by bleaching	Marshall & Baird 2000
Porites	Porites	sp.	massive	Pacific	Moderate	2	>50% of colonies affected by bleaching	Marshall & Baird 2000
Lobophyllia	Lobophyllia	sp.	encrusting	Pacific	Moderate	2	>50% of colonies affected by bleaching	Marshall & Baird 2000
Leptoria	Leptoria	sp.	massive	Pacific	Moderate	2	>50% of colonies affected by bleaching	Marshall & Baird 2000
Fungia	Fungia	sp.	free-living	Pacific	Low	1	<50% of colonies affected and <1% dead	Marshall & Baird 2000
Echinophyllia	Echinophyllia	sp.	plating	Pacific	Low	1	<50% of colonies affected and <1% dead	Marshall & Baird 2000
Leptastrea	Leptastrea	sp.	encrusting	Pacific	Low	1	<50% of colonies affected and <1% dead	Marshall & Baird 2000
Psammocora	Psammocora	sp.	encrusting	Pacific	Low	1	<50% of colonies affected and <1% dead	Marshall & Baird 2000
Lobophyllia	Lobophyllia	sp.	encrusting	Pacific	Low	1	<50% of colonies affected and <1% dead	Marshall & Baird 2000
Galaxea	Galaxea	sp.	massive	Pacific	Low	1	<50% of colonies affected and <1% dead	Marshall & Baird 2000
Goniopora	Goniopora	sp.	massive	Pacific	Low	1	<50% of colonies affected and <1% dead	Marshall & Baird 2000
Cyphastrea	Cyphastrea	sp.	massive	Pacific	Low	1	<50% of colonies affected and <1% dead	Marshall & Baird 2000
Turbinaria	Turbinaria	sp.	plating	Pacific	Low	1	<50% of colonies affected and <1% dead	Marshall & Baird 2000
Acropora	Acropora	sp.	corymbose	Pacific	Mixed	n/a	variable	Marshall & Baird 2000
Mycedium	Mycedium	sp.	plating	Pacific	Mixed	n/a	variable	Marshall & Baird 2000
Pavona	Pavona	sp.	massive / encrusting	Pacific	Mixed	n/a	variable	Marshall & Baird 2000
Montipora capitata	Montipora	capitata	branching / encrusting	Pacific	High	3	69% bleached	Matsuda et al. 2020
Montipora capitata	Montipora	capitata	branching / encrusting	Pacific	Moderate	2	39% bleached	Matsuda et al. 2020
Porites compressa	Porites	compressa	branching	Pacific	Severe	4	87% bleached	Matsuda et al. 2020
Porites compressa	Porites	compressa	branching	Pacific	Moderate	2	45% bleached	Matsuda et al. 2020
Acropora	Acropora	sp.	table / branching	Indian	Moderate	2	~33 Bleaching Index	McClanahan 2004
Astreopora	Astreopora	sp.	massive / encrusting	Indian	Low	1	~12 Bleaching Index	McClanahan 2004
Cyphastrea	Cyphastrea	sp.	massive	Indian	Low	1	~2 Bleaching Index	McClanahan 2004
Favia	Favia	sp.	plating	Indian	Moderate	2	~34 Bleaching Index	McClanahan 2004
Echinopora	Echinopora	sp.	plating	Indian	Moderate	2	~34 Bleaching Index	McClanahan 2004
Favites	Favites	sp.	massive	Indian	Low	1	~12 Bleaching Index	McClanahan 2004
Galaxea	Galaxea	sp.	massive	Indian	Moderate	2	~21 Bleaching Index	McClanahan 2004
Goniopora	Goniopora	sp.	massive	Indian	Low	1	~18 Bleaching Index	McClanahan 2004
Hydnophora	Hydnophora	sp.	massive	Indian	Moderate	2	~19 Bleaching Index	McClanahan 2004
Leptoria	Leptoria	sp.	massive	Indian	High	3	~46 Bleaching Index	McClanahan 2004
Montipora	Montipora	sp.	encrusting / plating	Indian	High	3	~46 Bleaching Index	McClanahan 2004
Pavona	Pavona	sp.	massive / encrusting	Indian	Low	1	~3 Bleaching Index	McClanahan 2004
Platygyra	Platygyra	sp.	massive	Indian	Moderate	2	~19 Bleaching Index	McClanahan 2004
Pocillopora	Pocillopora	sp.	branching	Indian	Moderate	2	~26 Bleaching Index	McClanahan 2004
Porites	Porites	sp.	branching	Indian	Moderate	2	~36 Bleaching Index	McClanahan 2004
Porites	Porites	sp.	massive	Indian	Moderate	2	~29 Bleaching Index	McClanahan 2004
Stylophora	Stylophora	sp.	branching	Indian	Moderate	2	~20 Bleaching Index	McClanahan 2004
Seriatopora	Seriatopora	sp.	branching	Indian	High	3	~65 Bleaching Index	McClanahan et al. 2005
Alveopora	Alveopora	sp.	massive	Indian	High	3	~65 Bleaching Index	McClanahan et al. 2005
Acropora	Acropora	sp.	branching	Indian	Moderate	2	~35 Bleaching Index	McClanahan et al. 2005
Goniastrea	Goniastrea	sp.	massive	Indian	Moderate	2	~30 Bleaching Index	McClanahan et al. 2005
Montipora	Montipora	sp.	encrusting / plating	Indian	Moderate	2	~30 Bleaching Index	McClanahan et al. 2005
Favia	Favia	sp.	massive	Indian	Moderate	2	~30 Bleaching Index	McClanahan et al. 2005
Lobophyllia	Lobophyllia	sp.	encrusting	Indian	Moderate	2	20 Bleaching Index	McClanahan et al. 2005
Leptoria	Leptoria	sp.	massive	Indian	Low	1	~15 Bleaching Index	McClanahan et al. 2005
Porites	Porites	sp.	branching	Indian	Low	1	~15 Bleaching Index	McClanahan et al. 2005
Cyphastrea	Cyphastrea	sp.	massive	Indian	Low	1	~15 Bleaching Index	McClanahan et al. 2005
Herpolitha	Herpolitha	sp.	free-living	Indian	Low	1	~15 Bleaching Index	McClanahan et al. 2005
Pocillopora	Pocillopora	sp.	branching	Indian	Low	1	~15 Bleaching Index	McClanahan et al. 2005
Echinopora	Echinopora	sp.	plating	Indian	Low	1	~15 Bleaching Index	McClanahan et al. 2005
Galaxea	Galaxea	sp.	massive	Indian	Low	1	~15 Bleaching Index	McClanahan et al. 2005
Lobophyllia	Lobophyllia	sp.	encrusting	Indian	Low	1	~15 Bleaching Index	McClanahan et al. 2005
Platygyra	Platygyra	sp.	massive	Indian	Low	1	~15 Bleaching Index	McClanahan et al. 2005
Favites	Favites	sp.	massive	Indian	Low	1	~15 Bleaching Index	McClanahan et al. 2005
Porites	Porites	sp.	massive	Indian	Low	1	~10 Bleaching Index	McClanahan et al. 2005
Astreopora	Astreopora	sp.	massive / encrusting	Indian	Low	1	~10 Bleaching Index	McClanahan et al. 2005
Goniopora	Goniopora	sp.	massive	Indian	Low	1	~10 Bleaching Index	McClanahan et al. 2005
Turbinaria	Turbinaria	sp.	plating	Indian	Low	1	~10 Bleaching Index	McClanahan et al. 2005
Fungia	Fungia	sp.	free-living	Indian	Low	1	~10 Bleaching Index	McClanahan et al. 2005
Hydnophora	Hydnophora	sp.	massive	Indian	Low	1	~10 Bleaching Index	McClanahan et al. 2005
Pavona	Pavona	sp.	massive / encrusting	Indian	Low	1	~5 Bleaching Index	McClanahan et al. 2005
Psammocora	Psammocora	sp.	encrusting	Indian	Low	1	<5 Bleaching Index	McClanahan et al. 2005
Stylophora	Stylophora	sp.	branching	Indian	Low	1	<5 Bleaching Index	McClanahan et al. 2005
Leptastrea	Leptastrea	sp.	encrusting	Indian	Low	1	<5 Bleaching Index	McClanahan et al. 2005
Coscinaraea	Coscinaraea	sp.	encrusting / plating	Indian	Low	1	<5 Bleaching Index	McClanahan et al. 2005
Gyrosmilia	Gyrosmilia	sp.	massive	Indian	Moderate	2	25.00 ± 35.36 Bleaching Response	McClanahan et al. 2007
Oxypora	Oxypora	sp.	plating	Indian	Moderate	2	13.89 Bleaching Response	McClanahan et al. 2007
Pachyseris	Pachyseris	sp.	plating	Indian	Low	1	8.33 Bleaching Response	McClanahan et al. 2007
Plesiastrea	Plesiastrea	sp.	encrusting	Indian	Moderate	2	27.08 Bleaching Response	McClanahan et al. 2007
Merulina	Merulina	sp.	plating	Indian	Low	1	3.33 ± 4.71 Bleaching Response	McClanahan et al. 2007
Seriatopora	Seriatopora	sp.	branching	Indian	High	3	30.86 ± 38.10 Bleaching Response	McClanahan et al. 2007
Alveopora	Alveopora	sp.	massive	Indian	High	3	41.13 ± 33.94 Bleaching Response	McClanahan et al. 2007
Montastraea	Montastraea	sp.	massive	Indian	Low	1	7.92 ± 20.83 Bleaching Response	McClanahan et al. 2007
Diploastrea	Diploastrea	sp.	massive	Indian	Low	1	5.56 ± 13.61 Bleaching Response	McClanahan et al. 2007
Oulophyllia	Oulophyllia	sp.	massive	Indian	Low	1	6.29 ± 15.62 Bleaching Response	McClanahan et al. 2007
Turbinaria	Turbinaria	sp.	plating	Indian	Moderate	2	16.55 ± 24.91 Bleaching Response	McClanahan et al. 2007
Stylophora	Stylophora	sp.	branching	Indian	High	3	39.73 ± 37.69 Bleaching Response	McClanahan et al. 2007
Coscinaraea	Coscinaraea	sp.	encrusting / plating	Indian	Moderate	2	18.38 ± 19.56 Bleaching Response	McClanahan et al. 2007
Herpolitha	Herpolitha	sp.	free-living	Indian	Low	1	5.66 ± 9.41 Bleaching Response	McClanahan et al. 2007
Gardineroseris	Gardineroseris	sp.	massive	Indian	Low	1	7.68 ± 19.46 Bleaching Response	McClanahan et al. 2007
Lobophyllia	Lobophyllia	sp.	encrusting	Indian	Moderate	2	19.72 ± 21.41 Bleaching Response	McClanahan et al. 2007
Leptastrea	Leptastrea	sp.	encrusting	Indian	Moderate	2	11.60 ± 21.25 Bleaching Response	McClanahan et al. 2007
Goniopora	Goniopora	sp.	massive	Indian	Moderate	2	19.63 ± 23.73 Bleaching Response	McClanahan et al. 2007
Leptoria	Leptoria	sp.	massive	Indian	Moderate	2	24.16 ± 26.64 Bleaching Response	McClanahan et al. 2007
Echinophyllia	Echinophyllia	sp.	plating	Indian	Low	1	4.76 ± 11.52 Bleaching Response	McClanahan et al. 2007
Hydnophora	Hydnophora	sp.	massive	Indian	Moderate	2	13.61 ± 16.15 Bleaching Response	McClanahan et al. 2007
Podabacia	Podabacia	sp.	encrusting / plating	Indian	Low	1	1.92 ± 3.59 Bleaching Response	McClanahan et al. 2007
Lobophyllia	Lobophyllia	sp.	encrusting	Indian	Moderate	2	9.98 ± 10.05 Bleaching Response	McClanahan et al. 2007
Cyphastrea	Cyphastrea	sp.	massive	Indian	Moderate	2	15.05 ± 22.24 Bleaching Response	McClanahan et al. 2007
Astreopora	Astreopora	sp.	massive / encrusting	Indian	Moderate	2	16.20 ± 14.97 Bleaching Response	McClanahan et al. 2007
Porites	Porites	sp.	branching	Indian	High	3	28.67 ± 33.87 Bleaching Response	McClanahan et al. 2007
Montipora	Montipora	sp.	encrusting / plating	Indian	High	3	34.87 ± 28.41 Bleaching Response	McClanahan et al. 2007
Echinopora	Echinopora	sp.	plating	Indian	Moderate	2	14.15 ± 19.44 Bleaching Response	McClanahan et al. 2007
Platygyra	Platygyra	sp.	massive	Indian	Moderate	2	19.36 ± 18.63 Bleaching Response	McClanahan et al. 2007
Goniastrea	Goniastrea	sp.	massive	Indian	Moderate	2	22.79 ± 21.49 Bleaching Response	McClanahan et al. 2007
Favia	Favia	sp.	massive	Indian	Moderate	2	24.19 ± 22.99 Bleaching Response	McClanahan et al. 2007
Favites	Favites	sp.	massive	Indian	Moderate	2	20.42 ± 18.09 Bleaching Response	McClanahan et al. 2007
Porites rus	Porites	rus	branching / encrusting	Indian	Low	1	8.58 ± 13.89 Bleaching Response	McClanahan et al. 2007
Pocillopora	Pocillopora	sp.	branching	Indian	Moderate	2	27.40 ± 30.85 Bleaching Response	McClanahan et al. 2007
Acropora	Acropora	sp.	table / branching	Indian	High	3	28.90 ± 26.22 Bleaching Response	McClanahan et al. 2007
Fungia	Fungia	sp.	free-living	Indian	Moderate	2	14.84 ± 20.93 Bleaching Response	McClanahan et al. 2007
Psammocora	Psammocora	sp.	encrusting	Indian	Low	1	2.74 ± 5.16 Bleaching Response	McClanahan et al. 2007
Galaxea	Galaxea	sp.	massive	Indian	Moderate	2	14.15 ± 17.94 Bleaching Response	McClanahan et al. 2007
Pavona	Pavona	sp.	massive / encrusting	Indian	Low	1	8.59 ± 17.34 Bleaching Response	McClanahan et al. 2007
Porites	Porites	sp.	massive	Indian	Moderate	2	15.49 ± 19.29 Bleaching Response	McClanahan et al. 2007
Ctenactis	Ctenactis	sp.	free-living	Indian	None	0	0 Bleaching Response	McClanahan et al. 2007
Halomitra	Halomitra	sp.	free-living	Indian	None	0	0 Bleaching Response	McClanahan et al. 2007
Leptoseris	Leptoseris	sp.	encrusting	Indian	None	0	0 Bleaching Response	McClanahan et al. 2007
Pseudodiploria strigosa	Pseudodiploria	strigosa	massive / encrusting	Atlantic	Low	1	~15% affected by bleaching	McField 1999
Porites astreoides	Porites	astreoides	massive	Atlantic	Low	1	20% affected by bleaching	McField 1999
Acropora cervicornis	Acropora	cervicornis	branching	Atlantic	Low	1	35% affected by bleaching	McField 1999
Favia fragum	Favia	fragum	massive	Atlantic	Low	1	35% affected by bleaching	McField 1999
Montastraea cavernosa	Montastraea	cavernosa	massive	Atlantic	Moderate	2	40% affected by bleaching	McField 1999
Porites porites	Porites	porites	branching	Atlantic	Moderate	2	50% affected by bleaching	McField 1999
Agaricia	Agaricia	spp.	branching	Atlantic	Moderate	2	50% affected by bleaching	McField 1999
Agaricia tenuifolia	Agaricia	tenuifolia	plating	Atlantic	High	3	60% affected by bleaching	McField 1999
Siderastrea siderea	Siderastrea	siderea	massive	Atlantic	High	3	60% affected by bleaching	McField 1999
Orbicella annularis	Orbicella	annularis	massive	Atlantic	Severe	4	80% affected by bleaching	McField 1999
Agaricia	Agaricia	spp.	plating	Atlantic	Severe	4	85% bleached	Miller et al. 2011
Orbicella faveolata	Orbicella	faveolata	massive / encrusting	Atlantic	Severe	4	90% bleached	Miller et al. 2011
Porites astreoides	Porites	astreoides	massive	Atlantic	Low	1	25% bleached	Miller et al. 2011
Porites porites	Porites	porites	branching	Atlantic	Low	1	~27% bleached	Miller et al. 2011
Siderastrea siderea	Siderastrea	siderea	massive	Atlantic	High	3	75% bleached	Miller et al. 2011
Diploria	Diploria	spp.	massive / encrusting	Atlantic	Moderate	2	~38% bleached	Miller et al. 2011
Agaricia	Agaricia	spp.	plating	Atlantic	High	3	70% bleached	Miller et al. 2011
Orbicella faveolata	Orbicella	faveolata	massive / encrusting	Atlantic	High	3	60% bleached	Miller et al. 2011
Porites astreoides	Porites	astreoides	massive	Atlantic	Low	1	~7% bleached	Miller et al. 2011
Porites porites	Porites	porites	branching	Atlantic	Low	1	~35% bleached	Miller et al. 2011
Siderastrea siderea	Siderastrea	siderea	massive	Atlantic	Low	1	5% bleached	Miller et al. 2011
Diploria	Diploria	spp.	massive / encrusting	Atlantic	Low	1	15% bleached	Miller et al. 2011
Porites	Porites	sp.	massive	Indian	Moderate	2	30% bleaching	Monroe et al. 2018
Pocillopora	Pocillopora	sp.	branching	Indian	Low	1	~20% bleaching	Monroe et al. 2018
Acropora	Acropora	sp.	branching	Indian	Moderate	2	35% bleaching	Monroe et al. 2018
Goniastrea	Goniastrea	sp.	massive	Indian	Moderate	2	~30% bleaching	Monroe et al. 2018
Echinopora	Echinopora	sp.	plating	Indian	Low	1	~20% bleaching	Monroe et al. 2018
Stylophora	Stylophora	sp.	branching	Indian	Low	1	20% bleaching	Monroe et al. 2018
Montipora	Montipora	sp.	encrusting / plating	Indian	Moderate	2	35% bleaching	Monroe et al. 2018
Galaxea	Galaxea	sp.	massive	Indian	Low	1	20% bleaching	Monroe et al. 2018
Diploastrea	Diploastrea	sp.	massive	Indian	Low	1	~5% bleaching	Monroe et al. 2018
Astreopora	Astreopora	sp.	massive / encrusting	Indian	Moderate	2	~35% bleached	Monroe et al. 2018
Dipsastraea	Dipsastraea	sp.	massive	Indian	Moderate	2	30% bleaching	Monroe et al. 2018
Pavona	Pavona	sp.	massive / encrusting	Indian	Moderate	2	~50% bleaching	Monroe et al. 2018
Goniopora	Goniopora	sp.	massive	Indian	High	3	80% bleaching	Monroe et al. 2018
Platygyra	Platygyra	sp.	massive	Indian	Low	1	~20% bleaching	Monroe et al. 2018
Leptastrea	Leptastrea	sp.	encrusting	Indian	High	3	~60% bleaching	Monroe et al. 2018
Favites	Favites	sp.	massive	Indian	Low	1	~5% bleaching	Monroe et al. 2018
Pocillopora	Pocillopora	spp.	branching	Indian	High	3	50% bleached	Montano et al. 2010
Pocillopora	Pocillopora	spp.	branching	Indian	High	3	44.8% bleached	Montano et al. 2010
Acropora	Acropora	sp.	branching	Indian	Low	1	6.7% bleached	Montano et al. 2010
Favia	Favia	sp.	massive	Indian	None	0	0% bleached	Montano et al. 2010
Platygyra	Platygyra	sp.	massive	Indian	Low	1	3.2% bleached	Montano et al. 2010
Galaxea	Galaxea	sp.	massive	Indian	Low	1	10% bleached	Montano et al. 2010
Echinopora	Echinopora	sp.	encrusting / plating	Indian	Low	1	10% bleached	Montano et al. 2010
Porites	Porites	sp.	massive	Indian	None	0	0% bleached	Montano et al. 2010
Acropora	Acropora	spp.	table / branching	Pacific	Low	1	2% bleached; 0.01 Bleaching Index	Morgan et al. 2017
Favites	Favites	spp.	massive	Pacific	Low	1	3% bleached; 21 Bleaching Index	Morgan et al. 2017
Fungia	Fungia	spp.	free-living	Pacific	Low	1	0.6% bleached; 0.7 Bleaching Index	Morgan et al. 2017
Coelastrea	Coelastrea	spp.	massive / encrusting	Pacific	Low	1	1.2% bleached; 36 Bleaching Index	Morgan et al. 2017
Hydnophora	Hydnophora	spp.	massive	Pacific	Low	1	0.6% bleached; 6.1 Bleaching Index	Morgan et al. 2017
Lobophyllia	Lobophyllia	spp.	encrusting	Pacific	Low	1	9% bleached; 5.1 Bleaching Index	Morgan et al. 2017
Montipora	Montipora	spp.	encrusting / plating	Pacific	Moderate	2	37% bleached; 0.1 Bleaching Index	Morgan et al. 2017
Pavona	Pavona	spp.	massive / encrusting	Pacific	Low	1	3% bleached; 2 Bleaching Index	Morgan et al. 2017
Platygyra	Platygyra	spp.	massive	Pacific	Low	1	0.6% bleached; 1.6 Bleaching Index	Morgan et al. 2017
Porites	Porites	spp.	massive	Pacific	Moderate	2	40% bleached; 5.9 Bleaching Index	Morgan et al. 2017
Stylophora	Stylophora	spp.	branching	Pacific	Low	1	0.6% bleached; 9.1 Bleaching Index	Morgan et al. 2017
Turbinaria	Turbinaria	spp.	plating	Pacific	Low	1	2% bleached; 0.02 Bleaching Index	Morgan et al. 2017
Agaricia agaricites	Agaricia	agaricites	plating	Atlantic	Low	1	~13 Bleaching Severity Index	Muñiz-Castillo & Arias-González 2021
Orbicella franksi	Orbicella	franksi	massive	Atlantic	Low	1	~16 Bleaching Severity Index	Muñiz-Castillo & Arias-González 2021
Orbicella faveolata	Orbicella	faveolata	massive / encrusting	Atlantic	Low	1	~7 Bleaching Severity Index	Muñiz-Castillo & Arias-González 2021
Montastraea cavernosa	Montastraea	cavernosa	massive	Atlantic	Low	1	~7 Bleaching Severity Index	Muñiz-Castillo & Arias-González 2021
Siderastrea siderea	Siderastrea	siderea	massive	Atlantic	Low	1	~6 Bleaching Severity Index	Muñiz-Castillo & Arias-González 2021
Siderastrea radians	Siderastrea	radians	massive / encrusting	Atlantic	Low	1	~5 Bleaching Severity Index	Muñiz-Castillo & Arias-González 2021
Acropora palmata	Acropora	palmata	table / branching	Atlantic	Low	1	~6 Bleaching Severity Index	Muñiz-Castillo & Arias-González 2021
Acropora cervicornis / prolifera	Acropora	cervicornis / prolifera	branching	Atlantic	Low	1	~5 Bleaching Severity Index	Muñiz-Castillo & Arias-González 2021
Porites astreoides	Porites	astreoides	massive / encrusting	Atlantic	Low	1	~5 Bleaching Severity Index	Muñiz-Castillo & Arias-González 2021
Porites furcata / divaricata	Porites	furcata / divaricata	columnar	Atlantic	Low	1	~3 Bleaching Severity Index	Muñiz-Castillo & Arias-González 2021
Porites porites	Porites	porites	branching	Atlantic	Low	1	~2 Bleaching Severity Index	Muñiz-Castillo & Arias-González 2021
Pseudodiploria clivosa	Pseudodiploria	clivosa	massive / encrusting	Atlantic	Low	1	~2 Bleaching Severity Index	Muñiz-Castillo & Arias-González 2021
Pseudodiploria strigosa	Pseudodiploria	strigosa	massive / encrusting	Atlantic	Low	1	~2 Bleaching Severity Index	Muñiz-Castillo & Arias-González 2021
Stephanocoenia intersepta	Stephanocoenia	intersepta	massive / encrusting	Atlantic	Low	1	~2 Bleaching Severity Index	Muñiz-Castillo & Arias-González 2021
Colpophyllia natans	Colpophyllia	natans	massive / encrusting	Atlantic	None	0	0 Bleaching Severity Index	Muñiz-Castillo & Arias-González 2021
Lithophyllon concinna	Lithophyllon	concinna	free-living	Pacific	Low	1	33 Bleaching Index	Ng et al. 2020
Pectinia lactuca	Pectinia	lactuca	plating	Pacific	Moderate	2	45 Bleaching Index	Ng et al. 2020
Leptastrea purpurea	Leptastrea	purpurea	encrusting	Pacific	Moderate	2	45 Bleaching Index	Ng et al. 2020
Coelastrea aspera	Coelastrea	aspera	massive	Pacific	Moderate	2	45 Bleaching Index	Ng et al. 2020
Herpolitha limax	Herpolitha	limax	free-living	Pacific	Low	1	30 Bleaching Index	Ng et al. 2020
Pachyseris speciosa	Pachyseris	speciosa	plating	Pacific	Moderate	2	40 Bleaching Index	Ng et al. 2020
Acanthastrea echinata	Acanthastrea	echinata	encrusting	Pacific	Moderate	2	53 Bleaching Index	Ng et al. 2020
Dipsastraea maxima	Dipsastraea	maxima	massive	Pacific	High	3	65 Bleaching Index	Ng et al. 2020
Cyphastrea chalcidicum	Cyphastrea	chalcidicum	massive / encrusting	Pacific	Low	1	33 Bleaching Index	Ng et al. 2020
Ctenactis echinata	Ctenactis	echinata	free-living	Pacific	Low	1	35 Bleaching Index	Ng et al. 2020
Pectinia paeonia	Pectinia	paeonia	plating	Pacific	Moderate	2	54 Bleaching Index	Ng et al. 2020
Psammocora haimiana	Psammocora	haimiana	encrusting	Pacific	High	3	76 Bleaching Index	Ng et al. 2020
Turbinaria mesenterina	Turbinaria	mesenterina	plating	Pacific	Low	1	35 Bleaching Index	Ng et al. 2020
Porites spp.	Porites	spp.	massive	Pacific	Moderate	2	53 Bleaching Index	Ng et al. 2020
Diploastrea heliopora	Diploastrea	heliopora	massive	Pacific	Low	1	34 Bleaching Index	Ng et al. 2020
Ctenactis crassa	Ctenactis	crassa	free-living	Pacific	Low	1	13 Bleaching Index	Ng et al. 2020
Lithophyllon repanda	Lithophyllon	repanda	free-living	Pacific	Low	1	33 Bleaching Index	Ng et al. 2020
Merulina ampliata	Merulina	ampliata	plating	Pacific	High	3	60 Bleaching Index	Ng et al. 2020
Galaxea fascicularis	Galaxea	fascicularis	massive	Pacific	Low	1	31 Bleaching Index	Ng et al. 2020
Podabacia crustacea	Podabacia	crustacea	encrusting	Pacific	Low	1	35 Bleaching Index	Ng et al. 2020
Platygyra lamellina	Platygyra	lamellina	massive	Pacific	Severe	4	90 Bleaching Index	Ng et al. 2020
Pavona explanulata	Pavona	explanulata	encrusting	Pacific	Severe	4	95 Bleaching Index	Ng et al. 2020
Merulina scabricula	Merulina	scabricula	plating	Pacific	Severe	4	80 Bleaching Index	Ng et al. 2020
Acanthastrea rotundoflora	Acanthastrea	rotundoflora	encrusting	Pacific	Severe	4	80 Bleaching Index	Ng et al. 2020
Lobophyllia radians	Lobophyllia	radians	encrusting	Pacific	High	3	68 Bleaching Index	Ng et al. 2020
Dipsastraea matthaii	Dipsastraea	matthaii	massive	Pacific	Severe	4	100 Bleaching Index	Ng et al. 2020
Dipsastraea speciosa	Dipsastraea	speciosa	massive	Pacific	Severe	4	80 Bleaching Index	Ng et al. 2020
Lobophyllia recta	Lobophyllia	recta	encrusting	Pacific	High	3	76 Bleaching Index	Ng et al. 2020
Favites halicora	Favites	halicora	massive / encrusting	Pacific	Severe	4	84 Bleaching Index	Ng et al. 2020
Dipsastraea favus	Dipsastraea	favus	massive	Pacific	High	3	69 Bleaching Index	Ng et al. 2020
Hydnophora exesa	Hydnophora	exesa	encrusting	Pacific	Severe	4	90 Bleaching Index	Ng et al. 2020
Dipsastraea lizardensis	Dipsastraea	lizardensis	massive	Pacific	Severe	4	90 Bleaching Index	Ng et al. 2020
Montipora monasteriata	Montipora	monasteriata	encrusting / plating	Pacific	High	3	60 Bleaching Index	Ng et al. 2020
Platygyra sinensis	Platygyra	sinensis	massive	Pacific	Severe	4	84 Bleaching Index	Ng et al. 2020
Favites complanata	Favites	complanata	massive	Pacific	High	3	64 Bleaching Index	Ng et al. 2020
Favites pentagona	Favites	pentagona	massive	Pacific	High	3	72 Bleaching Index	Ng et al. 2020
Echinopora lamellosa	Echinopora	lamellosa	plating	Pacific	High	3	63 Bleaching Index	Ng et al. 2020
Platygyra pini	Platygyra	pini	massive	Pacific	Severe	4	83 Bleaching Index	Ng et al. 2020
Lithophyllon undulatum	Lithophyllon	undulatum	encrusting	Pacific	Moderate	2	55 Bleaching Index	Ng et al. 2020
Caulastraea echinulata	Caulastraea	echinulata	encrusting	Pacific	High	3	71 Bleaching Index	Ng et al. 2020
Goniastrea pectinata	Goniastrea	pectinata	massive	Pacific	High	3	65 Bleaching Index	Ng et al. 2020
Favites valenciennesi	Favites	valenciennesi	massive / encrusting	Pacific	Severe	4	82 Bleaching Index	Ng et al. 2020
Favites abdita	Favites	abdita	massive	Pacific	High	3	79 Bleaching Index	Ng et al. 2020
Psammocora contigua	Psammocora	contigua	branching / plating	Pacific	Moderate	2	58 Bleaching Index	Ng et al. 2020
Goniastrea retiformis	Goniastrea	retiformis	massive	Pacific	Severe	4	85 Bleaching Index	Ng et al. 2020
Cyphastrea serailia	Cyphastrea	serailia	massive / encrusting	Pacific	Moderate	2	52 Bleaching Index	Ng et al. 2020
Pocillopora acuta	Pocillopora	acuta	branching	Pacific	High	3	60 Bleaching Index	Ng et al. 2020
Turbinaria peltata	Turbinaria	peltata	plating	Pacific	Moderate	2	53 Bleaching Index	Ng et al. 2020
Turbinaria stellulata	Turbinaria	stellulata	encrusting	Pacific	Low	1	20 Bleaching Index	Ng et al. 2020
Dipsastraea pallida	Dipsastraea	pallida	massive	Pacific	Low	1	36 Bleaching Index	Ng et al. 2020
Goniopora lobata	Goniopora	lobata	massive	Pacific	Low	1	33 Bleaching Index	Ng et al. 2020
Lithophyllon scabra	Lithophyllon	scabra	free-living	Pacific	Moderate	2	52 Bleaching Index	Ng et al. 2020
Cyphastrea microphthalma	Cyphastrea	microphthalma	massive / encrusting	Pacific	Low	1	30 Bleaching Index	Ng et al. 2020
Leptastrea pruinosa	Leptastrea	pruinosa	encrusting	Pacific	Low	1	20 Bleaching Index	Ng et al. 2020
Pavona frondifera	Pavona	frondifera	plating	Pacific	Moderate	2	45 Bleaching Index	Ng et al. 2020
Pectinia crassa	Pectinia	crassa	plating	Pacific	Low	1	30 Bleaching Index	Ng et al. 2020
Hydnophora grandis	Hydnophora	grandis	encrusting	Pacific	Low	1	20 Bleaching Index	Ng et al. 2020
Favites chinensis	Favites	chinensis	massive	Pacific	Moderate	2	50 Bleaching Index	Ng et al. 2020
Oulastrea crispata	Oulastrea	crispata	encrusting	Pacific	Moderate	2	40 Bleaching Index	Ng et al. 2020
Bernardpora stutchburyi	Bernardpora	stutchburyi	massive / encrusting	Pacific	Moderate	2	40 Bleaching Index	Ng et al. 2020
Lithophyllon concinna	Lithophyllon	concinna	free-living	Pacific	Low	1	13 Bleaching Index	Ng et al. 2020
Pectinia lactuca	Pectinia	lactuca	plating	Pacific	None	0	0 Bleaching Index	Ng et al. 2020
Leptastrea purpurea	Leptastrea	purpurea	encrusting	Pacific	Low	1	10 Bleaching Index	Ng et al. 2020
Coelastrea aspera	Coelastrea	aspera	massive	Pacific	Low	1	17 Bleaching Index	Ng et al. 2020
Herpolitha limax	Herpolitha	limax	free-living	Pacific	None	0	0 Bleaching Index	Ng et al. 2020
Pachyseris speciosa	Pachyseris	speciosa	plating	Pacific	Low	1	10 Bleaching Index	Ng et al. 2020
Acanthastrea echinata	Acanthastrea	echinata	encrusting	Pacific	Low	1	7 Bleaching Index	Ng et al. 2020
Dipsastraea maxima	Dipsastraea	maxima	massive	Pacific	Low	1	15 Bleaching Index	Ng et al. 2020
Cyphastrea chalcidicum	Cyphastrea	chalcidicum	massive / encrusting	Pacific	Low	1	15 Bleaching Index	Ng et al. 2020
Ctenactis echinata	Ctenactis	echinata	free-living	Pacific	Low	1	17 Bleaching Index	Ng et al. 2020
Pectinia paeonia	Pectinia	paeonia	plating	Pacific	Low	1	12 Bleaching Index	Ng et al. 2020
Psammocora haimiana	Psammocora	haimiana	encrusting	Pacific	Low	1	30 Bleaching Index	Ng et al. 2020
Turbinaria mesenterina	Turbinaria	mesenterina	plating	Pacific	Low	1	19 Bleaching Index	Ng et al. 2020
Porites spp.	Porites	spp.	massive	Pacific	Low	1	22 Bleaching Index	Ng et al. 2020
Diploastrea heliopora	Diploastrea	heliopora	massive	Pacific	Low	1	12 Bleaching Index	Ng et al. 2020
Ctenactis crassa	Ctenactis	crassa	free-living	Pacific	Low	1	20 Bleaching Index	Ng et al. 2020
Lithophyllon repanda	Lithophyllon	repanda	free-living	Pacific	Low	1	20 Bleaching Index	Ng et al. 2020
Merulina ampliata	Merulina	ampliata	plating	Pacific	Low	1	22 Bleaching Index	Ng et al. 2020
Galaxea fascicularis	Galaxea	fascicularis	massive	Pacific	Low	1	10 Bleaching Index	Ng et al. 2020
Podabacia crustacea	Podabacia	crustacea	encrusting	Pacific	Low	1	13 Bleaching Index	Ng et al. 2020
Platygyra lamellina	Platygyra	lamellina	massive	Pacific	Low	1	7 Bleaching Index	Ng et al. 2020
Pavona explanulata	Pavona	explanulata	encrusting	Pacific	Low	1	25 Bleaching Index	Ng et al. 2020
Merulina scabricula	Merulina	scabricula	plating	Pacific	Low	1	22 Bleaching Index	Ng et al. 2020
Acanthastrea rotundoflora	Acanthastrea	rotundoflora	encrusting	Pacific	Low	1	20 Bleaching Index	Ng et al. 2020
Lobophyllia radians	Lobophyllia	radians	encrusting	Pacific	Low	1	17 Bleaching Index	Ng et al. 2020
Dipsastraea matthaii	Dipsastraea	matthaii	massive	Pacific	Low	1	15 Bleaching Index	Ng et al. 2020
Dipsastraea speciosa	Dipsastraea	speciosa	massive	Pacific	Low	1	15 Bleaching Index	Ng et al. 2020
Lobophyllia recta	Lobophyllia	recta	encrusting	Pacific	Low	1	15 Bleaching Index	Ng et al. 2020
Favites halicora	Favites	halicora	massive / encrusting	Pacific	Low	1	12 Bleaching Index	Ng et al. 2020
Dipsastraea favus	Dipsastraea	favus	massive	Pacific	Low	1	20 Bleaching Index	Ng et al. 2020
Hydnophora exesa	Hydnophora	exesa	encrusting	Pacific	None	0	0 Bleaching Index	Ng et al. 2020
Dipsastraea lizardensis	Dipsastraea	lizardensis	massive	Pacific	Low	1	20 Bleaching Index	Ng et al. 2020
Montipora monasteriata	Montipora	monasteriata	encrusting / plating	Pacific	Low	1	9 Bleaching Index	Ng et al. 2020
Platygyra sinensis	Platygyra	sinensis	massive	Pacific	Low	1	17 Bleaching Index	Ng et al. 2020
Favites complanata	Favites	complanata	massive	Pacific	Low	1	16 Bleaching Index	Ng et al. 2020
Favites pentagona	Favites	pentagona	massive	Pacific	Low	1	13 Bleaching Index	Ng et al. 2020
Echinopora lamellosa	Echinopora	lamellosa	plating	Pacific	Low	1	15 Bleaching Index	Ng et al. 2020
Platygyra pini	Platygyra	pini	massive	Pacific	Low	1	21 Bleaching Index	Ng et al. 2020
Lithophyllon undulatum	Lithophyllon	undulatum	encrusting	Pacific	Low	1	18 Bleaching Index	Ng et al. 2020
Caulastraea echinulata	Caulastraea	echinulata	encrusting	Pacific	Low	1	24 Bleaching Index	Ng et al. 2020
Goniastrea pectinata	Goniastrea	pectinata	massive	Pacific	Low	1	27 Bleaching Index	Ng et al. 2020
Favites valenciennesi	Favites	valenciennesi	massive / encrusting	Pacific	Low	1	20 Bleaching Index	Ng et al. 2020
Favites abdita	Favites	abdita	massive	Pacific	Low	1	24 Bleaching Index	Ng et al. 2020
Psammocora contigua	Psammocora	contigua	branching / plating	Pacific	Low	1	20 Bleaching Index	Ng et al. 2020
Goniastrea retiformis	Goniastrea	retiformis	massive	Pacific	Low	1	33 Bleaching Index	Ng et al. 2020
Cyphastrea serailia	Cyphastrea	serailia	massive / encrusting	Pacific	Low	1	22 Bleaching Index	Ng et al. 2020
Pocillopora acuta	Pocillopora	acuta	branching	Pacific	Low	1	24 Bleaching Index	Ng et al. 2020
Turbinaria peltata	Turbinaria	peltata	plating	Pacific	Low	1	30 Bleaching Index	Ng et al. 2020
Turbinaria stellulata	Turbinaria	stellulata	encrusting	Pacific	Low	1	16 Bleaching Index	Ng et al. 2020
Dipsastraea pallida	Dipsastraea	pallida	massive	Pacific	Low	1	25 Bleaching Index	Ng et al. 2020
Goniopora lobata	Goniopora	lobata	massive	Pacific	Low	1	35 Bleaching Index	Ng et al. 2020
Lithophyllon scabra	Lithophyllon	scabra	free-living	Pacific	Low	1	31 Bleaching Index	Ng et al. 2020
Cyphastrea microphthalma	Cyphastrea	microphthalma	massive / encrusting	Pacific	Low	1	20 Bleaching Index	Ng et al. 2020
Leptastrea pruinosa	Leptastrea	pruinosa	encrusting	Pacific	Low	1	10 Bleaching Index	Ng et al. 2020
Pavona frondifera	Pavona	frondifera	plating	Pacific	Low	1	18 Bleaching Index	Ng et al. 2020
Pectinia crassa	Pectinia	crassa	plating	Pacific	Low	1	10 Bleaching Index	Ng et al. 2020
Hydnophora grandis	Hydnophora	grandis	encrusting	Pacific	Low	1	29 Bleaching Index	Ng et al. 2020
Favites chinensis	Favites	chinensis	massive	Pacific	Low	1	30 Bleaching Index	Ng et al. 2020
Oulastrea crispata	Oulastrea	crispata	encrusting	Pacific	Low	1	31 Bleaching Index	Ng et al. 2020
Bernardpora stutchburyi	Bernardpora	stutchburyi	massive / encrusting	Pacific	Low	1	35 Bleaching Index	Ng et al. 2020
Acropora eurystoma	Acropora	eurystoma	branching	Indian	Severe	4	82.41 ± 28.99% bleaching prevalence	Obura 2001
Echinopora gemmifera	Echinopora	gemmifera	corymbose	Indian	Low	1	15.15 ± 32.95% bleaching prevalence	Obura 2001
Favites pentagona	Favites	pentagona	massive	Indian	Low	1	5.83 ± 21.04% bleaching prevalence	Obura 2001
Dipsastraea favus	Dipsastraea	favus	massive	Indian	Low	1	11.11 ± 32.03% bleaching prevalence	Obura 2001
Galaxea astreata	Galaxea	astreata	massive	Indian	Severe	4	83.41 ± 34.14% bleaching prevalence	Obura 2001
Galaxea fascicularis	Galaxea	fascicularis	massive	Indian	Low	1	14.32 ± 34.08% bleaching prevalence	Obura 2001
Hydnophora exesa	Hydnophora	exesa	encrusting	Indian	Low	1	5.33 ± 20.66% bleaching prevalence	Obura 2001
Montipora tuberculosa	Montipora	tuberculosa	encrusting	Indian	High	3	75.88 ± 43.45% bleaching prevalence	Obura 2001
Pavona varians	Pavona	varians	encrusting	Indian	Moderate	2	49.17 ± 46.80% bleaching prevalence	Obura 2001
Platygyra daedalea	Platygyra	daedalea	massive	Indian	Low	1	3.57 ± 18.90% bleaching prevalence	Obura 2001
Pocillopora damicornis	Pocillopora	damicornis	branching	Indian	High	3	73.90 ± 38.59% bleaching prevalence	Obura 2001
Pocillopora verrucosa	Pocillopora	verrucosa	branching	Indian	Moderate	2	42.50 ± 47.60% bleaching prevalence	Obura 2001
Porites lutea	Porites	lutea	massive	Indian	Low	1	33.70 ± 43.88% bleaching prevalence	Obura 2001
Porites nigrescens	Porites	nigrescens	branching	Indian	High	3	73.31 ± 39.02% bleaching prevalence	Obura 2001
Acropora	Acropora	spp.	table / branching	Indian	Low	1	22% bleached or pale	Obura et al. 2018
Coscinaraea	Coscinaraea	spp.	encrusting / plating	Indian	Low	1	36% bleached or pale	Obura et al. 2018
Dipsastraea	Dipsastraea	spp.	massive	Indian	High	3	~60% bleached or pale	Obura et al. 2018
Echinopora	Echinopora	spp.	plating	Indian	Moderate	2	38% bleached or pale	Obura et al. 2018
Favites	Favites	spp.	massive	Indian	Low	1	24% bleached or pale	Obura et al. 2018
Fungia	Fungia	spp.	free-living	Indian	Moderate	2	~48% bleached or pale	Obura et al. 2018
Galaxea	Galaxea	spp.	massive	Indian	Moderate	2	45% bleached or pale	Obura et al. 2018
Goniastrea	Goniastrea	spp.	massive	Indian	Moderate	2	55% bleached or pale	Obura et al. 2018
Hydnophora	Hydnophora	spp.	massive	Indian	Moderate	2	40% bleached or pale	Obura et al. 2018
Leptastrea	Leptastrea	spp.	encrusting	Indian	Low	1	6% bleached or pale	Obura et al. 2018
Lobophyllia	Lobophyllia	spp.	encrusting	Indian	High	3	~64% bleached or pale	Obura et al. 2018
Montipora	Montipora	spp.	encrusting / plating	Indian	High	3	67% bleached or pale	Obura et al. 2018
Pavona	Pavona	spp.	massive / encrusting	Indian	Moderate	2	~42% bleached or pale	Obura et al. 2018
Platygyra	Platygyra	spp.	massive	Indian	Moderate	2	~43% bleached or pale	Obura et al. 2018
Pocillopora	Pocillopora	spp.	branching	Indian	Low	1	32% bleached or pale	Obura et al. 2018
Porites	Porites	spp.	branching	Indian	Low	1	~14% bleached or pale	Obura et al. 2018
Porites	Porites	spp.	massive	Indian	Moderate	2	~57% bleached or pale	Obura et al. 2018
Seriatopora	Seriatopora	spp.	branching	Indian	Low	1	~18% bleached or pale	Obura et al. 2018
Agaricia	Agaricia	spp.	plating	Atlantic	Severe	4	96.60% bleached	Oxenford et al. 2008
Helioseris cucullata	Helioseris	cucullata	plating	Atlantic	Severe	4	100% bleached	Oxenford et al. 2008
Stephanocoenia intersepta	Stephanocoenia	intersepta	massive / encrusting	Atlantic	Moderate	2	38.89% bleached	Oxenford et al. 2008
Eusmilia fastigiata	Eusmilia	fastigiata	massive	Atlantic	Low	1	16.67% bleached	Oxenford et al. 2008
Colpophyllia natans	Colpophyllia	natans	massive / encrusting	Atlantic	Severe	4	100% bleached	Oxenford et al. 2008
Colpophyllia natans	Colpophyllia	natans	massive / encrusting	Atlantic	Low	1	7.94% bleached	Oxenford et al. 2008
Pseudodiploria clivosa	Pseudodiploria	clivosa	massive / encrusting	Atlantic	Severe	4	80% bleached	Oxenford et al. 2008
Diploria labyrinthiformis	Diploria	labyrinthiformis	massive	Atlantic	Moderate	2	50.67% bleached	Oxenford et al. 2008
Pseudodiploria strigosa	Pseudodiploria	strigosa	massive / encrusting	Atlantic	Severe	4	81.59% bleached	Oxenford et al. 2008
Favia fragum	Favia	fragum	massive	Atlantic	Severe	4	90.91% bleached	Oxenford et al. 2008
Montastraea cavernosa	Montastraea	cavernosa	massive	Atlantic	High	3	63.87% bleached	Oxenford et al. 2008
Orbicella complex	Orbicella	complex	massive	Atlantic	High	3	72.6% bleached	Oxenford et al. 2008
Dendrogyra cylindrus	Dendrogyra	cylindrus	columnar	Atlantic	Severe	4	100% bleached	Oxenford et al. 2008
Dichocoenia stokesii	Dichocoenia	stokesii	massive	Atlantic	Low	1	30% bleached	Oxenford et al. 2008
Meandrina meandrites	Meandrina	meandrites	massive	Atlantic	Moderate	2	41.30% bleached	Oxenford et al. 2008
Isophyllia rigida	Isophyllia	rigida	massive	Atlantic	Severe	4	100% bleached	Oxenford et al. 2008
Mussa angulosa	Mussa	angulosa	massive	Atlantic	Severe	4	100% bleached	Oxenford et al. 2008
Mycetophyllia ferox	Mycetophyllia	ferox	plating	Atlantic	None	0	0% bleached	Oxenford et al. 2008
Madracis decactis	Madracis	decactis	columnar	Atlantic	Low	1	8.47% bleached	Oxenford et al. 2008
Madracis myriaster	Madracis	myriaster	columnar	Atlantic	Low	1	20% bleached	Oxenford et al. 2008
Porites astreoides	Porites	astreoides	massive / encrusting	Atlantic	High	3	65.59% bleached	Oxenford et al. 2008
Porites porites	Porites	porites	branching	Atlantic	Severe	4	72.8% bleached	Oxenford et al. 2008
Siderastrea radians	Siderastrea	radians	massive / encrusting	Atlantic	Severe	4	70% bleached	Oxenford et al. 2008
Siderastrea siderea	Siderastrea	siderea	massive	Atlantic	High	3	66.04% bleached	Oxenford et al. 2008
Pocillopora damicornis	Pocillopora	damicornis	branching	Pacific	Low	1	n/a (qualitative)	Paulay & Benayahu 1999
Acropora	Acropora	spp.	table / branching	Pacific	High	3	n/a (qualitative)	Paulay & Benayahu 1999
Montipora digitata	Montipora	digitata	columnar	Pacific	Low	1	n/a (qualitative)	Paulay & Benayahu 1999
Astreopora	Astreopora	sp.	massive / encrusting	Pacific	None	0	n/a (qualitative)	Paulay & Benayahu 1999
Psammocora contigua	Psammocora	contigua	branching / plating	Pacific	None	0	n/a (qualitative)	Paulay & Benayahu 1999
Pavona varians	Pavona	varians	encrusting	Pacific	Low	1	n/a (qualitative)	Paulay & Benayahu 1999
Pavona divaricata	Pavona	divaricata	plating	Pacific	Low	1	n/a (qualitative)	Paulay & Benayahu 1999
Pavona decussata	Pavona	decussata	plating	Pacific	None	0	n/a (qualitative)	Paulay & Benayahu 1999
Pavona venosa	Pavona	venosa	massive / encrusting	Pacific	Low	1	n/a (qualitative)	Paulay & Benayahu 1999
Pavona cactus	Pavona	cactus	branching	Pacific	Moderate	2	n/a (qualitative)	Paulay & Benayahu 1999
Ctenactis	Ctenactis	sp.	free-living	Pacific	None	0	n/a (qualitative)	Paulay & Benayahu 1999
Fungia fungites	Fungia	fungites	free-living	Pacific	Moderate	2	n/a (qualitative)	Paulay & Benayahu 1999
Porites rus	Porites	rus	branching / encrusting	Pacific	None	0	n/a (qualitative)	Paulay & Benayahu 1999
Porites	Porites	sp.	massive	Pacific	None	0	n/a (qualitative)	Paulay & Benayahu 1999
Porites cylindrica	Porites	cylindrica	branching	Pacific	Low	1	n/a (qualitative)	Paulay & Benayahu 1999
Lobophyllia	Lobophyllia	sp.	encrusting	Pacific	None	0	n/a (qualitative)	Paulay & Benayahu 1999
Lobophyllia hemprichii	Lobophyllia	hemprichii	encrusting	Pacific	High	3	n/a (qualitative)	Paulay & Benayahu 1999
Favia	Favia	sp.	massive	Pacific	None	0	n/a (qualitative)	Paulay & Benayahu 1999
Stylocoeniella armata	Stylocoeniella	armata	encrusting	Pacific	Low	1	n/a (qualitative)	Paulay & Benayahu 1999
Pocillopora meandrina / verrucosa	Pocillopora	meandrina / verrucosa	branching	Pacific	Moderate	2	n/a (qualitative)	Paulay & Benayahu 1999
Seriatopora aculeata	Seriatopora	aculeata	branching	Pacific	High	3	n/a (qualitative)	Paulay & Benayahu 1999
Stylophora pistillata	Stylophora	pistillata	branching	Pacific	Mixed	n/a	n/a (qualitative)	Paulay & Benayahu 1999
Acropora palmerae	Acropora	palmerae	branching / encrusting	Pacific	None	0	n/a (qualitative)	Paulay & Benayahu 1999
Acropora abrotanoides	Acropora	abrotanoides	branching	Pacific	None	0	n/a (qualitative)	Paulay & Benayahu 1999
Acropora humilis	Acropora	humilis	corymbose	Pacific	None	0	n/a (qualitative)	Paulay & Benayahu 1999
Acropora hyacinthus	Acropora	hyacinthus	table / branching	Pacific	None	0	n/a (qualitative)	Paulay & Benayahu 1999
Isopora palifera	Isopora	palifera	columnar	Pacific	Moderate	2	n/a (qualitative)	Paulay & Benayahu 1999
Acropora monticulosa	Acropora	monticulosa	columnar	Pacific	Moderate	2	n/a (qualitative)	Paulay & Benayahu 1999
Acropora valida	Acropora	valida	branching	Pacific	Low	1	n/a (qualitative)	Paulay & Benayahu 1999
Acropora digitifera	Acropora	digitifera	branching	Pacific	Low	1	n/a (qualitative)	Paulay & Benayahu 1999
Acropora verweyi	Acropora	verweyi	branching	Pacific	High	3	n/a (qualitative)	Paulay & Benayahu 1999
Montipora foveolata	Montipora	foveolata	encrusting	Pacific	High	3	n/a (qualitative)	Paulay & Benayahu 1999
Montipora verrucosa	Montipora	verrucosa	encrusting	Pacific	Low	1	n/a (qualitative)	Paulay & Benayahu 1999
Montipora	Montipora	spp.	encrusting / plating	Pacific	High	3	n/a (qualitative)	Paulay & Benayahu 1999
Pachyseris speciosa	Pachyseris	speciosa	plating	Pacific	High	3	n/a (qualitative)	Paulay & Benayahu 1999
Pavona frondifera	Pavona	frondifera	plating	Pacific	Moderate	2	n/a (qualitative)	Paulay & Benayahu 1999
Alveopora	Alveopora	sp.	massive	Pacific	Moderate	2	n/a (qualitative)	Paulay & Benayahu 1999
Porites	Porites	spp.	massive	Pacific	Low	1	n/a (qualitative)	Paulay & Benayahu 1999
Porites cylindrica	Porites	cylindrica	branching	Pacific	Moderate	2	n/a (qualitative)	Paulay & Benayahu 1999
Lobophyllia hemprichii	Lobophyllia	hemprichii	encrusting	Pacific	Low	1	n/a (qualitative)	Paulay & Benayahu 1999
Lobophyllia corymbosa	Lobophyllia	corymbosa	encrusting	Pacific	Low	1	n/a (qualitative)	Paulay & Benayahu 1999
Dipsastraea matthaii	Dipsastraea	matthaii	massive	Pacific	Low	1	n/a (qualitative)	Paulay & Benayahu 1999
Goniastrea stelligera	Goniastrea	stelligera	massive	Pacific	Mixed	n/a	n/a (qualitative)	Paulay & Benayahu 1999
Favites abdita	Favites	abdita	massive	Pacific	Low	1	n/a (qualitative)	Paulay & Benayahu 1999
Goniastrea edwardsi	Goniastrea	edwardsi	massive	Pacific	High	3	n/a (qualitative)	Paulay & Benayahu 1999
Goniastrea retiformis	Goniastrea	retiformis	massive	Pacific	Low	1	n/a (qualitative)	Paulay & Benayahu 1999
Leptoria phrygia	Leptoria	phrygia	encrusting	Pacific	Low	1	n/a (qualitative)	Paulay & Benayahu 1999
Astrea curta	Astrea	curta	massive	Pacific	High	3	n/a (qualitative)	Paulay & Benayahu 1999
Fungia fungites	Fungia	fungites	free-living	Pacific	Low	1	0 Bleached Index	Pengsakun et al. 2019
Galaxea fascicularis	Galaxea	fascicularis	massive	Pacific	Low	1	0 Bleached Index	Pengsakun et al. 2019
Oulastrea crispata	Oulastrea	crispata	encrusting	Pacific	Low	1	0 Bleached Index	Pengsakun et al. 2019
Lobophyllia recta	Lobophyllia	recta	encrusting	Pacific	Low	1	0 Bleached Index	Pengsakun et al. 2019
Pavona frondifera	Pavona	frondifera	plating	Pacific	Low	1	0 Bleached Index	Pengsakun et al. 2019
Favites abdita	Favites	abdita	massive	Pacific	Moderate	2	>20 Bleaching Index	Pengsakun et al. 2019
Montipora turtlensis	Montipora	turtlensis	encrusting / plating	Pacific	Moderate	2	>20 Bleaching Index	Pengsakun et al. 2019
Podabacia crustacea	Podabacia	crustacea	encrusting	Pacific	Moderate	2	>20 Bleaching Index	Pengsakun et al. 2019
Platygyra daedalea	Platygyra	daedalea	massive	Pacific	Moderate	2	>20 Bleaching Index	Pengsakun et al. 2019
Platygyra sinensis	Platygyra	sinensis	massive	Pacific	Moderate	2	>20 Bleaching Index	Pengsakun et al. 2019
Dipsastraea favus	Dipsastraea	favus	massive / columnar	Pacific	Moderate	2	>20 Bleaching Index	Pengsakun et al. 2019
Goniopora columna	Goniopora	columna	massive	Pacific	Moderate	2	>20 Bleaching Index	Pengsakun et al. 2019
Platygyra pini	Platygyra	pini	massive	Pacific	Moderate	2	>20 Bleaching Index	Pengsakun et al. 2019
Porites lutea	Porites	lutea	massive	Pacific	Moderate	2	>20 Bleaching Index	Pengsakun et al. 2019
Lobophyllia agaricia	Lobophyllia	agaricia	massive	Pacific	Moderate	2	>20 Bleaching Index	Pengsakun et al. 2019
Acropora millepora	Acropora	millepora	branching	Pacific	High	3	>80 Bleaching Index	Pengsakun et al. 2019
Pavona decussata	Pavona	decussata	plating	Pacific	High	3	>80 Bleaching Index	Pengsakun et al. 2019
Pocillopora damicornis	Pocillopora	damicornis	branching	Pacific	High	3	>80 Bleaching Index	Pengsakun et al. 2019
Montipora	Montipora	sp.	encrusting / plating	Indian	Low	1	28 Bleaching Index	Porter et al. 2021
Paramontastraea	Paramontastraea	sp.	massive	Indian	Low	1	21 Bleaching Index	Porter et al. 2021
Goniastrea	Goniastrea	sp.	massive	Indian	Low	1	12 Bleaching Index	Porter et al. 2021
Echinophyllia	Echinophyllia	sp.	plating	Indian	Low	1	12 Bleaching Index	Porter et al. 2021
Favia	Favia	sp.	massive	Indian	Low	1	12 Bleaching Index	Porter et al. 2021
Turbinaria	Turbinaria	sp.	plating	Indian	Low	1	10 Bleaching Index	Porter et al. 2021
Pocillopora	Pocillopora	sp.	branching	Indian	Low	1	10 Bleaching Index	Porter et al. 2021
Porites	Porites	sp.	branching / massive	Indian	Low	1	9 Bleaching Index	Porter et al. 2021
Coscinaraea	Coscinaraea	sp.	encrusting / plating	Indian	Low	1	8 Bleaching Index	Porter et al. 2021
Hydnophora	Hydnophora	sp.	massive	Indian	Low	1	8 Bleaching Index	Porter et al. 2021
Platygyra	Platygyra	sp.	massive	Indian	Low	1	8 Bleaching Index	Porter et al. 2021
Acropora	Acropora	sp.	branching	Indian	Low	1	8 Bleaching Index	Porter et al. 2021
Favites	Favites	sp.	massive	Indian	Low	1	7 Bleaching Index	Porter et al. 2021
Echinopora	Echinopora	sp.	plating	Indian	Low	1	7 Bleaching Index	Porter et al. 2021
Alveopora	Alveopora	sp.	massive	Indian	Low	1	6 Bleaching Index	Porter et al. 2021
Lobophyllia	Lobophyllia	sp.	encrusting	Indian	Low	1	6 Bleaching Index	Porter et al. 2021
Goniopora	Goniopora	sp.	massive	Indian	Low	1	5 Bleaching Index	Porter et al. 2021
Oulophyllia	Oulophyllia	sp.	massive	Indian	Low	1	5 Bleaching Index	Porter et al. 2021
Astreopora	Astreopora	sp.	massive / encrusting	Indian	Low	1	5 Bleaching Index	Porter et al. 2021
Galaxea	Galaxea	sp.	massive	Indian	Low	1	3 Bleaching Index	Porter et al. 2021
Acanthastrea	Acanthastrea	sp.	encrusting	Indian	Low	1	3 Bleaching Index	Porter et al. 2021
Gardineroseris	Gardineroseris	sp.	massive	Indian	Low	1	2 Bleaching Index	Porter et al. 2021
Gyrosmilia	Gyrosmilia	sp.	massive	Indian	Low	1	2 Bleaching Index	Porter et al. 2021
Seriatopora	Seriatopora	sp.	branching	Indian	Low	1	2 Bleaching Index	Porter et al. 2021
Pavona	Pavona	sp.	massive / encrusting	Indian	Low	1	1 Bleaching Index	Porter et al. 2021
Blastomussa	Blastomussa	sp.	encrusting	Indian	None	0	0 Bleaching Index	Porter et al. 2021
Fungia	Fungia	sp.	free-living	Indian	None	0	0 Bleaching Index	Porter et al. 2021
Oxypora	Oxypora	sp.	plating	Indian	None	0	0 Bleaching Index	Porter et al. 2021
Pachyseris	Pachyseris	sp.	plating	Indian	None	0	0 Bleaching Index	Porter et al. 2021
Dipsastraea	Dipsastraea	sp.	massive	Pacific	Moderate	2	42.86% bleaching prevalence	Quimpo et al. 2020
Porites	Porites	sp.	branching / massive	Pacific	Low	1	27.45% bleaching prevalence	Quimpo et al. 2020
Fungia	Fungia	sp.	free-living	Pacific	High	3	71.31% bleaching prevalence	Quimpo et al. 2020
Seriatopora	Seriatopora	sp.	branching	Pacific	Low	1	22.28% bleaching prevalence	Quimpo et al. 2020
Montipora	Montipora	sp.	encrusting / plating	Pacific	Low	1	19.71% bleaching prevalence	Quimpo et al. 2020
Pavona	Pavona	sp.	massive / encrusting	Pacific	Moderate	2	59.62% bleaching prevalence	Quimpo et al. 2020
Galaxea	Galaxea	sp.	massive	Pacific	Low	1	10.2% bleaching prevalence	Quimpo et al. 2020
Acropora	Acropora	sp.	branching	Pacific	Low	1	16.22% bleaching prevalence	Quimpo et al. 2020
Cyphastrea	Cyphastrea	sp.	massive	Pacific	Moderate	2	42.11% bleaching prevalence	Quimpo et al. 2020
Pocillopora	Pocillopora	sp.	branching	Pacific	Low	1	29.33% bleaching prevalence	Quimpo et al. 2020
Platygyra	Platygyra	sp.	massive	Pacific	Moderate	2	55.26% bleaching prevalence	Quimpo et al. 2020
Goniastrea	Goniastrea	sp.	massive	Pacific	Moderate	2	53.13% bleaching prevalence	Quimpo et al. 2020
Lobophyllia	Lobophyllia	sp.	encrusting	Pacific	Low	1	38.1% bleaching prevalence	Quimpo et al. 2020
Pectinia	Pectinia	sp.	branching / plating	Pacific	Moderate	2	64.71% bleaching prevalence	Quimpo et al. 2020
Turbinaria	Turbinaria	sp.	plating	Pacific	Low	1	27.27% bleaching prevalence	Quimpo et al. 2020
Merulina	Merulina	sp.	plating	Pacific	Low	1	14.71% bleaching prevalence	Quimpo et al. 2020
Leptastrea	Leptastrea	sp.	encrusting	Pacific	Low	1	18.52% bleaching prevalence	Quimpo et al. 2020
Echinophyllia	Echinophyllia	sp.	plating	Pacific	Low	1	38.46% bleaching prevalence	Quimpo et al. 2020
Goniopora	Goniopora	sp.	massive	Pacific	Low	1	3.17% bleaching prevalence	Quimpo et al. 2020
Hydnophora	Hydnophora	sp.	massive	Pacific	High	3	75% bleaching prevalence	Quimpo et al. 2020
Alveopora	Alveopora	sp.	massive	Pacific	Low	1	15.38% bleaching prevalence	Quimpo et al. 2020
Lobophyllia	Lobophyllia	sp.	encrusting	Pacific	High	3	66.67% bleaching prevalence	Quimpo et al. 2020
Psammocora	Psammocora	sp.	encrusting	Pacific	Severe	4	100% bleaching prevalence	Quimpo et al. 2020
Ctenactis	Ctenactis	sp.	free-living	Pacific	None	0	0% bleaching prevalence	Quimpo et al. 2020
Pachyseris	Pachyseris	sp.	plating	Pacific	None	0	0% bleaching prevalence	Quimpo et al. 2020
Acropora abrotanoides	Acropora	abrotanoides	branching	Pacific	Low	1	8 ± 16% bleaching prevalence	Raymundo et al. 2019
Acropora austera	Acropora	austera	branching	Pacific	Low	1	13 ± 23% bleaching prevalence	Raymundo et al. 2019
Acropora nana	Acropora	nana	branching	Pacific	Low	1	12 ± 25% bleaching prevalence	Raymundo et al. 2019
Acropora cerealis	Acropora	cerealis	branching	Pacific	Low	1	25 ± 37% bleaching prevalence	Raymundo et al. 2019
Acropora cophodactyla	Acropora	cophodactyla	branching	Pacific	None	0	0% bleaching prevalence	Raymundo et al. 2019
Acropora digitifera	Acropora	digitifera	corymbose	Pacific	Low	1	25 ± 43% bleaching prevalence	Raymundo et al. 2019
Acropora globiceps	Acropora	globiceps	corymbose	Pacific	Low	1	21 ± 29% bleaching prevalence	Raymundo et al. 2019
Acropora humilis	Acropora	humilis	corymbose	Pacific	Low	1	15 ± 19% bleaching prevalence	Raymundo et al. 2019
Acropora intermedia	Acropora	intermedia	branching	Pacific	Low	1	18 ± 36% bleaching prevalence	Raymundo et al. 2019
Acropora latistella	Acropora	latistella	branching	Pacific	Low	1	15 ± 38% bleaching prevalence	Raymundo et al. 2019
Acropora monticulosa	Acropora	monticulosa	columnar	Pacific	Low	1	8 ± 28% bleaching prevalence	Raymundo et al. 2019
Acropora muricata	Acropora	muricata	branching	Pacific	Severe	4	84 ± 0% bleaching prevalence	Raymundo et al. 2019
Acropora nasuta	Acropora	nasuta	corymbose	Pacific	Low	1	10 ± 29% bleaching prevalence	Raymundo et al. 2019
Acropora pulchra	Acropora	pulchra	branching	Pacific	High	3	60 ± 35% bleaching prevalence	Raymundo et al. 2019
Acropora secale	Acropora	secale	branching	Pacific	Low	1	12 ± 23% bleaching prevalence	Raymundo et al. 2019
Acropora hyacinthus	Acropora	hyacinthus	corymbose	Pacific	Moderate	2	51 ± 34% bleaching prevalence	Raymundo et al. 2019
Acropora tenuis	Acropora	tenuis	branching	Pacific	Low	1	15 ± 32% bleaching prevalence	Raymundo et al. 2019
Acropora valida	Acropora	valida	branching	Pacific	Low	1	23 ± 35% bleaching prevalence	Raymundo et al. 2019
Acropora verweyi	Acropora	verweyi	branching	Pacific	Low	1	7 ± 14% bleaching prevalence	Raymundo et al. 2019
Acropora	Acropora	spp.	table / branching	Pacific	Low	1	23 ± 33% bleaching prevalence	Raymundo et al. 2019
Acropora	Acropora	spp.	corymbose	Pacific	Low	1	4 ± 7% bleaching prevalence	Raymundo et al. 2019
Astrea curta	Astrea	curta	massive	Pacific	Moderate	2	45 ± 40% bleaching prevalence	Raymundo et al. 2019
Astreopora myriophthalma	Astreopora	myriophthalma	massive / encrusting	Pacific	Low	1	13 ± 32% bleaching prevalence	Raymundo et al. 2019
Astreopora gracilis	Astreopora	gracilis	massive / encrusting	Pacific	Low	1	8 ± 28% bleaching prevalence	Raymundo et al. 2019
Astreopora listeri	Astreopora	listeri	massive / encrusting	Pacific	Low	1	26 ± 43% bleaching prevalence	Raymundo et al. 2019
Astreopora myriophthalma	Astreopora	myriophthalma	massive / encrusting	Pacific	Low	1	35 ± 25% bleaching prevalence	Raymundo et al. 2019
Astreopora ocellata	Astreopora	ocellata	massive / encrusting	Pacific	Low	1	13 ± 32% bleaching prevalence	Raymundo et al. 2019
Astreopora randalli	Astreopora	randalli	encrusting / plating	Pacific	Low	1	33 ± 43% bleaching prevalence	Raymundo et al. 2019
Astreopora	Astreopora	spp.	massive / encrusting	Pacific	Low	1	36 ± 40% bleaching prevalence	Raymundo et al. 2019
Coscinaraea columna	Coscinaraea	columna	massive / encrusting	Pacific	Moderate	2	39 ± 51% bleaching prevalence	Raymundo et al. 2019
Cycloseris	Cycloseris	sp.	free-living	Pacific	Low	1	8 ± 28% bleaching prevalence	Raymundo et al. 2019
Cyphastrea chalcidicum	Cyphastrea	chalcidicum	massive / encrusting	Pacific	Low	1	20 ± 31% bleaching prevalence	Raymundo et al. 2019
Cyphastrea serailia	Cyphastrea	serailia	massive / encrusting	Pacific	Low	1	19 ± 31% bleaching prevalence	Raymundo et al. 2019
Cyphastrea	Cyphastrea	spp.	massive / encrusting	Pacific	Low	1	13 ± 22% bleaching prevalence	Raymundo et al. 2019
Diploastrea heliopora	Diploastrea	heliopora	massive	Pacific	Low	1	8 ± 13% bleaching prevalence	Raymundo et al. 2019
Dipsastraea danai	Dipsastraea	danai	massive	Pacific	Low	1	23 ± 37% bleaching prevalence	Raymundo et al. 2019
Dipsastraea favus	Dipsastraea	favus	massive	Pacific	High	3	70 ± 30% bleaching prevalence	Raymundo et al. 2019
Dipsastraea helianthoides	Dipsastraea	helianthoides	massive	Pacific	Low	1	25 ± 39% bleaching prevalence	Raymundo et al. 2019
Dipsastraea matthaii	Dipsastraea	matthaii	massive	Pacific	None	0	0% bleaching prevalence	Raymundo et al. 2019
Dipsastraea pallida	Dipsastraea	pallida	massive	Pacific	High	3	63 ± 46% bleaching prevalence	Raymundo et al. 2019
Dipsastraea	Dipsastraea	spp.	massive	Pacific	Low	1	20 ± 38% bleaching prevalence	Raymundo et al. 2019
Oxypora echinata	Oxypora	echinata	plating	Pacific	Low	1	8 ± 28% bleaching prevalence	Raymundo et al. 2019
Echinopora pacifica	Echinopora	pacifica	plating	Pacific	Low	1	27 ± 44% bleaching prevalence	Raymundo et al. 2019
Favites flexuosa	Favites	flexuosa	massive	Pacific	Moderate	2	37 ± 47% bleaching prevalence	Raymundo et al. 2019
Favites rotundata	Favites	rotundata	massive	Pacific	Low	1	3 ± 11% bleaching prevalence	Raymundo et al. 2019
Paragoniastrea russelli	Paragoniastrea	russelli	massive	Pacific	Moderate	2	47 ± 41% bleaching prevalence	Raymundo et al. 2019
Favites	Favites	spp.	massive	Pacific	Low	1	20 ± 38% bleaching prevalence	Raymundo et al. 2019
Fungia fungites	Fungia	fungites	free-living	Pacific	Low	1	10 ± 29% bleaching prevalence	Raymundo et al. 2019
Pleuractis granulosa	Pleuractis	granulosa	free-living	Pacific	None	0	0% bleaching prevalence	Raymundo et al. 2019
Pleuractis paumotensis	Pleuractis	paumotensis	free-living	Pacific	Low	1	8 ± 28% bleaching prevalence	Raymundo et al. 2019
Lobactis scutaria	Lobactis	scutaria	free-living	Pacific	Low	1	12 ± 30% bleaching prevalence	Raymundo et al. 2019
Galaxea fascicularis	Galaxea	fascicularis	massive	Pacific	Low	1	9 ± 13% bleaching prevalence	Raymundo et al. 2019
Gardineroseris planulata	Gardineroseris	planulata	massive	Pacific	Moderate	2	54 ± 52% bleaching prevalence	Raymundo et al. 2019
Goniastrea edwardsi	Goniastrea	edwardsi	massive	Pacific	Moderate	2	56 ± 31% bleaching prevalence	Raymundo et al. 2019
Goniastrea edwardsi	Goniastrea	edwardsi	massive	Pacific	Low	1	33 ± 0% bleaching prevalence	Raymundo et al. 2019
Goniastrea minuta	Goniastrea	minuta	massive	Pacific	None	0	0% bleaching prevalence	Raymundo et al. 2019
Goniastrea pectinata	Goniastrea	pectinata	massive	Pacific	Moderate	2	43 ± 48% bleaching prevalence	Raymundo et al. 2019
Goniastrea retiformis	Goniastrea	retiformis	massive	Pacific	Moderate	2	50 ± 28% bleaching prevalence	Raymundo et al. 2019
Goniastrea retiformis	Goniastrea	retiformis	massive	Pacific	High	3	57 ± 49% bleaching prevalence	Raymundo et al. 2019
Goniastrea stelligera	Goniastrea	stelligera	massive	Pacific	Low	1	35 ± 33% bleaching prevalence	Raymundo et al. 2019
Goniopora fruticosa	Goniopora	fruticosa	massive	Pacific	None	0	1 ± 4% bleaching prevalence	Raymundo et al. 2019
Goniopora pedunculata	Goniopora	pedunculata	massive	Pacific	None	0	0% bleaching prevalence	Raymundo et al. 2019
Goniopora somaliensis	Goniopora	somaliensis	massive	Pacific	Low	1	8 ± 28% bleaching prevalence	Raymundo et al. 2019
Goniopora tenuidens	Goniopora	tenuidens	massive	Pacific	None	0	0% bleaching prevalence	Raymundo et al. 2019
Goniopora	Goniopora	spp.	massive	Pacific	Low	1	8 ± 20% bleaching prevalence	Raymundo et al. 2019
Herpolitha limax	Herpolitha	limax	free-living	Pacific	Low	1	31 ± 48% bleaching prevalence	Raymundo et al. 2019
Hydnophora microconos	Hydnophora	microconos	massive	Pacific	High	3	66 ± 41% bleaching prevalence	Raymundo et al. 2019
Isopora palifera	Isopora	palifera	columnar	Pacific	None	0	1 ± 4% bleaching prevalence	Raymundo et al. 2019
Isopora palifera	Isopora	palifera	columnar	Pacific	Moderate	2	55 ± 0% bleaching prevalence	Raymundo et al. 2019
Leptastrea pruinosa	Leptastrea	pruinosa	encrusting	Pacific	None	0	0% bleaching prevalence	Raymundo et al. 2019
Leptastrea purpurea	Leptastrea	purpurea	encrusting	Pacific	Low	1	13 ± 15% bleaching prevalence	Raymundo et al. 2019
Leptastrea purpurea	Leptastrea	purpurea	encrusting	Pacific	Low	1	15 ± 18% bleaching prevalence	Raymundo et al. 2019
Leptastrea	Leptastrea	spp.	encrusting	Pacific	Low	1	7 ± 18% bleaching prevalence	Raymundo et al. 2019
Leptastrea transversa	Leptastrea	transversa	encrusting	Pacific	Low	1	22 ± 38% bleaching prevalence	Raymundo et al. 2019
Leptoria phrygia	Leptoria	phrygia	encrusting	Pacific	Severe	4	74 ± 27% bleaching prevalence	Raymundo et al. 2019
Lobophyllia hemprichii	Lobophyllia	hemprichii	encrusting	Pacific	Severe	4	77 ± 44% bleaching prevalence	Raymundo et al. 2019
Merulina ampliata	Merulina	ampliata	plating	Pacific	Low	1	19 ± 38% bleaching prevalence	Raymundo et al. 2019
Montipora caliculata	Montipora	caliculata	encrusting	Pacific	Low	1	23 ± 44% bleaching prevalence	Raymundo et al. 2019
Montipora danae	Montipora	danae	encrusting	Pacific	Low	1	8 ± 28% bleaching prevalence	Raymundo et al. 2019
Montipora foveolata	Montipora	foveolata	encrusting	Pacific	Low	1	35 ± 42% bleaching prevalence	Raymundo et al. 2019
Montipora grisea	Montipora	grisea	encrusting	Pacific	None	0	0% bleaching prevalence	Raymundo et al. 2019
Montipora hoffmeisteri	Montipora	hoffmeisteri	encrusting	Pacific	Low	1	36 ± 40% bleaching prevalence	Raymundo et al. 2019
Montipora informis	Montipora	informis	encrusting	Pacific	Low	1	3 ± 9% bleaching prevalence	Raymundo et al. 2019
Montipora monasteriata	Montipora	monasteriata	encrusting / plating	Pacific	Low	1	4 ± 14% bleaching prevalence	Raymundo et al. 2019
Montipora verrucosa	Montipora	verrucosa	encrusting	Pacific	None	0	0% bleaching prevalence	Raymundo et al. 2019
Montipora tuberculosa	Montipora	tuberculosa	encrusting	Pacific	Low	1	8 ± 19% bleaching prevalence	Raymundo et al. 2019
Montipora verrucosa	Montipora	verrucosa	encrusting	Pacific	Moderate	2	42 ± 36% bleaching prevalence	Raymundo et al. 2019
Montipora	Montipora	spp.	encrusting / plating	Pacific	Moderate	2	51 ± 33% bleaching prevalence	Raymundo et al. 2019
Oulophyllia crispa	Oulophyllia	crispa	encrusting	Pacific	High	3	68 ± 47% bleaching prevalence	Raymundo et al. 2019
Pachyseris speciosa	Pachyseris	speciosa	plating	Pacific	Low	1	15 ± 37% bleaching prevalence	Raymundo et al. 2019
Pavona bipartita	Pavona	bipartita	massive / encrusting	Pacific	Low	1	8 ± 19% bleaching prevalence	Raymundo et al. 2019
Pavona chiriquiensis	Pavona	chiriquiensis	encrusting	Pacific	Low	1	24 ± 30% bleaching prevalence	Raymundo et al. 2019
Pavona decussata	Pavona	decussata	plating	Pacific	Low	1	6 ± 8% bleaching prevalence	Raymundo et al. 2019
Pavona diffluens	Pavona	diffluens	encrusting	Pacific	Low	1	8 ± 28% bleaching prevalence	Raymundo et al. 2019
Pavona divaricata	Pavona	divaricata	plating	Pacific	High	3	63 ± 52% bleaching prevalence	Raymundo et al. 2019
Pavona duerdeni	Pavona	duerdeni	massive	Pacific	High	3	66 ± 46% bleaching prevalence	Raymundo et al. 2019
Pavona maldivensis	Pavona	maldivensis	columnar	Pacific	Low	1	21 ± 38% bleaching prevalence	Raymundo et al. 2019
Pavona	Pavona	spp.	massive / encrusting	Pacific	None	0	0% bleaching prevalence	Raymundo et al. 2019
Pavona varians	Pavona	varians	encrusting	Pacific	Low	1	28 ± 32% bleaching prevalence	Raymundo et al. 2019
Pavona venosa	Pavona	venosa	massive / encrusting	Pacific	Low	1	4 ± 14% bleaching prevalence	Raymundo et al. 2019
Pavona venosa	Pavona	venosa	massive / encrusting	Pacific	None	0	0% bleaching prevalence	Raymundo et al. 2019
Platygyra daedalea	Platygyra	daedalea	massive	Pacific	Moderate	2	55 ± 35% bleaching prevalence	Raymundo et al. 2019
Platygyra pini	Platygyra	pini	massive	Pacific	Moderate	2	39 ± 56% bleaching prevalence	Raymundo et al. 2019
Plesiastrea versipora	Plesiastrea	versipora	encrusting	Pacific	Low	1	8 ± 28% bleaching prevalence	Raymundo et al. 2019
Pocillopora ankeli	Pocillopora	ankeli	branching	Pacific	Moderate	2	38 ± 45% bleaching prevalence	Raymundo et al. 2019
Pocillopora ankeli	Pocillopora	ankeli	branching	Pacific	Low	1	13 ± 0% bleaching prevalence	Raymundo et al. 2019
Pocillopora damicornis	Pocillopora	damicornis	branching	Pacific	Low	1	8 ± 28% bleaching prevalence	Raymundo et al. 2019
Pocillopora damicornis	Pocillopora	damicornis	branching	Pacific	High	3	60 ± 24% bleaching prevalence	Raymundo et al. 2019
Pocillopora verrucosa	Pocillopora	verrucosa	branching	Pacific	Low	1	8 ± 28% bleaching prevalence	Raymundo et al. 2019
Pocillopora elegans	Pocillopora	elegans	branching	Pacific	Low	1	29 ± 43% bleaching prevalence	Raymundo et al. 2019
Pocillopora grandis	Pocillopora	grandis	branching	Pacific	Moderate	2	41 ± 48% bleaching prevalence	Raymundo et al. 2019
Pocillopora ligulata	Pocillopora	ligulata	branching	Pacific	Moderate	2	41 ± 48% bleaching prevalence	Raymundo et al. 2019
Pocillopora meandrina	Pocillopora	meandrina	branching	Pacific	Low	1	31 ± 25% bleaching prevalence	Raymundo et al. 2019
Pocillopora brevicornis	Pocillopora	brevicornis	branching	Pacific	None	0	1 ± 4% bleaching prevalence	Raymundo et al. 2019
Pocillopora verrucosa	Pocillopora	verrucosa	branching	Pacific	Moderate	2	41 ± 16% bleaching prevalence	Raymundo et al. 2019
Pocillopora verrucosa	Pocillopora	verrucosa	branching	Pacific	High	3	75 ± 33% bleaching prevalence	Raymundo et al. 2019
Pocillopora woodjonesi	Pocillopora	woodjonesi	branching	Pacific	None	0	0% bleaching prevalence	Raymundo et al. 2019
Pocillopora	Pocillopora	spp.	branching	Pacific	Low	1	24 ± 28% bleaching prevalence	Raymundo et al. 2019
Porites annae	Porites	annae	encrusting / columnar	Pacific	None	0	0 ± 1% bleaching prevalence	Raymundo et al. 2019
Porites annae	Porites	annae	encrusting / columnar	Pacific	Moderate	2	41 ± 44% bleaching prevalence	Raymundo et al. 2019
Porites australiensis	Porites	australiensis	encrusting	Pacific	Low	1	4 ± 14% bleaching prevalence	Raymundo et al. 2019
Porites cylindrica	Porites	cylindrica	branching	Pacific	None	0	0% bleaching prevalence	Raymundo et al. 2019
Porites cylindrica	Porites	cylindrica	branching	Pacific	Moderate	2	37 ± 25% bleaching prevalence	Raymundo et al. 2019
Porites deformis	Porites	deformis	branching	Pacific	Low	1	9 ± 28% bleaching prevalence	Raymundo et al. 2019
Porites densa	Porites	densa	encrusting	Pacific	Low	1	3 ± 9% bleaching prevalence	Raymundo et al. 2019
Porites lichen	Porites	lichen	encrusting / plating	Pacific	Low	1	24 ± 27% bleaching prevalence	Raymundo et al. 2019
Porites lobata	Porites	lobata	massive	Pacific	None	0	0% bleaching prevalence	Raymundo et al. 2019
Porites lutea	Porites	lutea	massive	Pacific	Low	1	10 ± 29% bleaching prevalence	Raymundo et al. 2019
Porites	Porites	spp.	massive	Pacific	Low	1	35 ± 10% bleaching prevalence	Raymundo et al. 2019
Porites	Porites	spp.	massive	Pacific	Moderate	2	49 ± 26% bleaching prevalence	Raymundo et al. 2019
Porites	Porites	spp.	massive	Pacific	Low	1	13 ± 29% bleaching prevalence	Raymundo et al. 2019
Porites myrmidonensis	Porites	myrmidonensis	massive	Pacific	Low	1	8 ± 28% bleaching prevalence	Raymundo et al. 2019
Porites myrmidonensis	Porites	myrmidonensis	massive	Pacific	Moderate	2	55 ± 0% bleaching prevalence	Raymundo et al. 2019
Porites rus	Porites	rus	branching / encrusting	Pacific	Low	1	2 ± 3% bleaching prevalence	Raymundo et al. 2019
Porites rus	Porites	rus	branching / encrusting	Pacific	High	3	63 ± 52% bleaching prevalence	Raymundo et al. 2019
Porites vaughani	Porites	vaughani	encrusting	Pacific	High	3	67 ± 0% bleaching prevalence	Raymundo et al. 2019
Psammocora contigua	Psammocora	contigua	branching / plating	Pacific	Low	1	18 ± 37% bleaching prevalence	Raymundo et al. 2019
Psammocora contigua	Psammocora	contigua	branching / plating	Pacific	None	0	0% bleaching prevalence	Raymundo et al. 2019
Psammocora haimiana	Psammocora	haimiana	encrusting	Pacific	Low	1	27 ± 44% bleaching prevalence	Raymundo et al. 2019
Psammocora nierstraszi	Psammocora	nierstraszi	encrusting	Pacific	Low	1	29 ± 46% bleaching prevalence	Raymundo et al. 2019
Psammocora profundacella	Psammocora	profundacella	encrusting	Pacific	Low	1	35 ± 47% bleaching prevalence	Raymundo et al. 2019
Psammocora	Psammocora	spp.	encrusting	Pacific	Low	1	26 ± 34% bleaching prevalence	Raymundo et al. 2019
Sandalolitha dentata	Sandalolitha	dentata	free-living	Pacific	Low	1	8 ± 28% bleaching prevalence	Raymundo et al. 2019
Scapophyllia cylindrica	Scapophyllia	cylindrica	encrusting / columnar	Pacific	None	0	0% bleaching prevalence	Raymundo et al. 2019
Stylocoeniella armata	Stylocoeniella	armata	encrusting	Pacific	Low	1	12 ± 30% bleaching prevalence	Raymundo et al. 2019
Stylocoeniella guentheri	Stylocoeniella	guentheri	encrusting	Pacific	None	0	0% bleaching prevalence	Raymundo et al. 2019
Turbinaria reniformis	Turbinaria	reniformis	plating	Pacific	Low	1	8 ± 28% bleaching prevalence	Raymundo et al. 2019
Turbinaria stellulata	Turbinaria	stellulata	encrusting	Pacific	Low	1	12 ± 30% bleaching prevalence	Raymundo et al. 2019
Pocillopora capitata	Pocillopora	capitata	branching	Pacific	Moderate	2	10-19% bleached	Reyes-Bonilla 2001
Pocillopora damicornis	Pocillopora	damicornis	branching	Pacific	High	3	20-30% bleached	Reyes-Bonilla 2001
Pocillopora meandrina	Pocillopora	meandrina	branching	Pacific	Moderate	2	10-19% bleached	Reyes-Bonilla 2001
Pocillopora verrucosa	Pocillopora	verrucosa	branching	Pacific	High	3	20-30% bleached	Reyes-Bonilla 2001
Porites panamensis	Porites	panamensis	columnar	Pacific	Moderate	2	10-19% bleached	Reyes-Bonilla 2001
Pavona gigantea	Pavona	gigantea	massive	Pacific	Moderate	2	10-19% bleached	Reyes-Bonilla 2001
Pavona clavus	Pavona	clavus	branching	Pacific	Low	1	<10% bleached	Reyes-Bonilla 2001
Psammocora stellata	Psammocora	stellata	encrusting	Pacific	None	0	0% bleached	Reyes-Bonilla 2001
Psammocora stellata	Psammocora	stellata	branching / encrusting	Pacific	None	0	0% bleached	Reyes-Bonilla 2001
Pocillopora capitata	Pocillopora	capitata	branching	Pacific	High	3	20-30% bleached	Reyes-Bonilla 2001
Pocillopora damicornis	Pocillopora	damicornis	branching	Pacific	High	3	20-30% bleached	Reyes-Bonilla 2001
Pocillopora meandrina	Pocillopora	meandrina	branching	Pacific	High	3	20-30% bleached	Reyes-Bonilla 2001
Pocillopora verrucosa	Pocillopora	verrucosa	branching	Pacific	High	3	20-30% bleached	Reyes-Bonilla 2001
Porites panamensis	Porites	panamensis	columnar	Pacific	High	3	20-30% bleached	Reyes-Bonilla 2001
Pavona gigantea	Pavona	gigantea	massive	Pacific	High	3	20-30% bleached	Reyes-Bonilla 2001
Pavona clavus	Pavona	clavus	branching	Pacific	Moderate	2	10-19% bleached	Reyes-Bonilla 2001
Psammocora stellata	Psammocora	stellata	encrusting	Pacific	Low	1	<10% bleached	Reyes-Bonilla 2001
Psammocora stellata	Psammocora	stellata	branching / encrusting	Pacific	High	3	20-30% bleached	Reyes-Bonilla 2001
Pocillopora capitata	Pocillopora	capitata	branching	Pacific	High	3	20-30% bleached	Reyes-Bonilla 2001
Pocillopora damicornis	Pocillopora	damicornis	branching	Pacific	High	3	20-30% bleached	Reyes-Bonilla 2001
Pocillopora meandrina	Pocillopora	meandrina	branching	Pacific	High	3	20-30% bleached	Reyes-Bonilla 2001
Pocillopora verrucosa	Pocillopora	verrucosa	branching	Pacific	High	3	20-30% bleached	Reyes-Bonilla 2001
Porites panamensis	Porites	panamensis	columnar	Pacific	High	3	20-30% bleached	Reyes-Bonilla 2001
Pavona gigantea	Pavona	gigantea	massive	Pacific	High	3	20-30% bleached	Reyes-Bonilla 2001
Pavona clavus	Pavona	clavus	branching	Pacific	High	3	20-30% bleached	Reyes-Bonilla 2001
Psammocora stellata	Psammocora	stellata	encrusting	Pacific	None	0	0% bleached	Reyes-Bonilla 2001
Psammocora stellata	Psammocora	stellata	branching / encrusting	Pacific	Low	1	<10% bleached	Reyes-Bonilla 2001
Cycloseris curvata	Cycloseris	curvata	free-living	Pacific	None	0	0% bleached	Reyes-Bonilla 2001
Pocillopora capitata	Pocillopora	capitata	branching	Pacific	Moderate	2	10-19% bleached	Reyes-Bonilla 2001
Pocillopora damicornis	Pocillopora	damicornis	branching	Pacific	High	3	20-30% bleached	Reyes-Bonilla 2001
Pocillopora meandrina	Pocillopora	meandrina	branching	Pacific	Moderate	2	10-19% bleached	Reyes-Bonilla 2001
Pocillopora verrucosa	Pocillopora	verrucosa	branching	Pacific	High	3	20-30% bleached	Reyes-Bonilla 2001
Porites panamensis	Porites	panamensis	columnar	Pacific	High	3	20-30% bleached	Reyes-Bonilla 2001
Porites sverdrupi	Porites	sverdrupi	branching	Pacific	None	0	0% bleached	Reyes-Bonilla 2001
Pavona gigantea	Pavona	gigantea	massive	Pacific	Moderate	2	10-19% bleached	Reyes-Bonilla 2001
Pavona clavus	Pavona	clavus	branching	Pacific	Low	1	<10% bleached	Reyes-Bonilla 2001
Psammocora stellata	Psammocora	stellata	branching / encrusting	Pacific	None	0	0% bleached	Reyes-Bonilla 2001
Cycloseris curvata	Cycloseris	curvata	free-living	Pacific	None	0	0% bleached	Reyes-Bonilla 2001
Cycloseris distorta	Cycloseris	distorta	free-living	Pacific	None	0	0% bleached	Reyes-Bonilla 2001
Pocillopora verrucosa	Pocillopora	verrucosa	branching	Pacific	High	3	20-30% bleached	Reyes-Bonilla 2001
Porites panamensis	Porites	panamensis	columnar	Pacific	Moderate	2	10-19% bleached	Reyes-Bonilla 2001
Porites sverdrupi	Porites	sverdrupi	branching	Pacific	Low	1	<10% bleached	Reyes-Bonilla 2001
Pavona gigantea	Pavona	gigantea	massive	Pacific	None	0	0% bleached	Reyes-Bonilla 2001
Pocillopora meandrina	Pocillopora	meandrina	branching	Pacific	Severe	4	100% bleached	Ritson-Williams & Gates 2020
Pocillopora meandrina	Pocillopora	meandrina	branching	Pacific	Severe	4	100% bleached	Ritson-Williams & Gates 2020
Pocillopora damicornis	Pocillopora	damicornis	branching	Pacific	Severe	4	90.6% bleached	Ritson-Williams & Gates 2020
Pocillopora damicornis	Pocillopora	damicornis	branching	Pacific	Severe	4	81.4% bleached	Ritson-Williams & Gates 2020
Montipora	Montipora	spp.	encrusting / plating	Pacific	High	3	65.3% bleached	Ritson-Williams & Gates 2020
Montipora	Montipora	spp.	encrusting / plating	Pacific	Moderate	2	44.3% bleached	Ritson-Williams & Gates 2020
Pavona varians	Pavona	varians	encrusting	Pacific	High	3	62.9% bleached	Ritson-Williams & Gates 2020
Pavona varians	Pavona	varians	encrusting	Pacific	Low	1	24.9% bleached	Ritson-Williams & Gates 2020
Porites compressa	Porites	compressa	branching	Pacific	Moderate	2	43.7% bleached	Ritson-Williams & Gates 2020
Porites compressa	Porites	compressa	branching	Pacific	Low	1	19.7% bleached	Ritson-Williams & Gates 2020
Montipora capitata	Montipora	capitata	branching / encrusting	Pacific	Low	1	36.7% bleached	Ritson-Williams & Gates 2020
Montipora capitata	Montipora	capitata	branching / encrusting	Pacific	Low	1	16.6% bleached	Ritson-Williams & Gates 2020
Fungia scutaria	Fungia	scutaria	free-living	Pacific	Low	1	35.4% bleached	Ritson-Williams & Gates 2020
Fungia scutaria	Fungia	scutaria	free-living	Pacific	Low	1	26.5% bleached	Ritson-Williams & Gates 2020
Leptastrea purpurea	Leptastrea	purpurea	encrusting	Pacific	None	0	0.75% bleached	Ritson-Williams & Gates 2020
Leptastrea purpurea	Leptastrea	purpurea	encrusting	Pacific	None	0	0% bleached	Ritson-Williams & Gates 2020
Pavona varians	Pavona	varians	encrusting	Pacific	High	3	65% bleaching prevalence	Rodgers et al. 2017
Pocillopora meandrina	Pocillopora	meandrina	branching	Pacific	High	3	65% bleaching prevalence	Rodgers et al. 2017
Porites lobata	Porites	lobata	massive	Pacific	Moderate	2	45% bleaching prevalence	Rodgers et al. 2017
Montipora capitata	Montipora	capitata	branching / encrusting	Pacific	Moderate	2	40% bleaching prevalence	Rodgers et al. 2017
Cyphastrea ocellina	Cyphastrea	ocellina	massive / encrusting	Pacific	Moderate	2	40% bleaching prevalence	Rodgers et al. 2017
Porites compressa	Porites	compressa	branching	Pacific	Low	1	15% bleaching prevalence	Rodgers et al. 2017
Acropora aspera	Acropora	aspera	branching	Pacific	Severe	4	100% bleached	Sakai et al. 2019
Acropora digitifera	Acropora	digitifera	corymbose	Pacific	Severe	4	97.4% bleached	Sakai et al. 2019
Acropora gemmifera	Acropora	gemmifera	digitate	Pacific	Severe	4	97.5% bleached	Sakai et al. 2019
Acropora humilis	Acropora	humilis	digitate	Pacific	Severe	4	100% bleached	Sakai et al. 2019
Acropora nasuta	Acropora	nasuta	corymbose	Pacific	Severe	4	100% bleached	Sakai et al. 2019
Acropora monticulosa	Acropora	monticulosa	digitate	Pacific	Severe	4	100% bleached	Sakai et al. 2019
Acropora intermedia	Acropora	intermedia	branching	Pacific	High	3	83.3% bleached	Sakai et al. 2019
Acropora robusta	Acropora	robusta	branching	Pacific	Severe	4	100% bleached	Sakai et al. 2019
Acropora valida	Acropora	valida	corymbose	Pacific	Severe	4	100% bleached	Sakai et al. 2019
Acropora latistella	Acropora	latistella	corymbose	Pacific	Severe	4	100% bleached	Sakai et al. 2019
Acropora	Acropora	spp.	table / branching	Pacific	High	3	72.2% bleached	Sakai et al. 2019
Acropora	Acropora	sp.	table / branching	Indian	High	3	29.37 ± 19.2 Bleaching Response	Sebastián et al. 2009
Pocillopora	Pocillopora	sp.	branching	Indian	Low	1	8.54 ± 7.13 Bleaching Response	Sebastián et al. 2009
Montipora	Montipora	sp.	encrusting / plating	Indian	High	3	56.27 ± 13.3 Bleaching Response	Sebastián et al. 2009
Porites	Porites	sp.	massive	Indian	Low	1	14.48 ± 8.02 Bleaching Response	Sebastián et al. 2009
Favites	Favites	sp.	massive	Indian	Moderate	2	19.99 ± 18.4 Bleaching Response	Sebastián et al. 2009
Favia	Favia	sp.	massive	Indian	Moderate	2	19.40 ± 18.4 Bleaching Response	Sebastián et al. 2009
Stylophora	Stylophora	sp.	branching	Indian	High	3	64.45 ± 14.1 Bleaching Response	Sebastián et al. 2009
Galaxea	Galaxea	sp.	massive	Indian	Low	1	3.79 ± 6.2 Bleaching Response	Sebastián et al. 2009
Astreopora	Astreopora	sp.	massive / encrusting	Indian	Moderate	2	21.35 ± 16.0 Bleaching Response	Sebastián et al. 2009
Echinopora	Echinopora	sp.	plating	Indian	Low	1	9.99 ± 10.4 Bleaching Response	Sebastián et al. 2009
Goniastrea	Goniastrea	sp.	massive	Indian	Moderate	2	21.27 ± 15.8 Bleaching Response	Sebastián et al. 2009
Platygyra	Platygyra	sp.	massive	Indian	Low	1	0.99 ± 2.34 Bleaching Response	Sebastián et al. 2009
Goniopora	Goniopora	sp.	massive	Indian	Moderate	2	22.41 ± 20.7 Bleaching Response	Sebastián et al. 2009
Porites	Porites	sp.	massive	Indian	None	0	n/a (qualitative)	Spencer et al. 2000
Pavona	Pavona	sp.	massive	Indian	None	0	n/a (qualitative)	Spencer et al. 2000
Galaxea	Galaxea	sp.	massive	Indian	Severe	4	n/a (qualitative)	Spencer et al. 2000
Seriatopora	Seriatopora	sp.	branching	Indian	Severe	4	n/a (qualitative)	Spencer et al. 2000
Acropora	Acropora	sp.	table / branching	Indian	Severe	4	n/a (qualitative)	Spencer et al. 2000
Pocillopora	Pocillopora	sp.	branching	Indian	Severe	4	n/a (qualitative)	Spencer et al. 2000
Porites	Porites	sp.	massive	Indian	Low	1	n/a (qualitative)	Spencer et al. 2000
Pavona	Pavona	sp.	massive	Indian	Low	1	n/a (qualitative)	Spencer et al. 2000
Dipsastraea pallida	Dipsastraea	pallida	massive	Indian	None	0	n/a (qualitative)	Spencer et al. 2000
Pocillopora damicornis	Pocillopora	damicornis	branching	Pacific	High	3	n/a (estimated via field observations)	Stimson et al. 2002
Pocillopora verrucosa	Pocillopora	verrucosa	branching	Pacific	High	3	n/a (estimated via field observations)	Stimson et al. 2002
Porites sillimaniani	Porites	sillimaniani	branching	Pacific	High	3	n/a (estimated via field observations)	Stimson et al. 2002
Stylophora pistillata	Stylophora	pistillata	branching	Pacific	High	3	n/a (estimated via field observations)	Stimson et al. 2002
Seriatopora hystrix	Seriatopora	hystrix	branching	Pacific	High	3	n/a (estimated via field observations)	Stimson et al. 2002
Acropora secale	Acropora	secale	branching	Pacific	High	3	n/a (estimated via field observations)	Stimson et al. 2002
Acropora aspera	Acropora	aspera	table / branching	Pacific	High	3	n/a (estimated via field observations)	Stimson et al. 2002
Fungia fungites	Fungia	fungites	free-living	Pacific	Moderate	2	n/a (estimated via field observations)	Stimson et al. 2002
Porites cylindrica	Porites	cylindrica	branching	Pacific	Moderate	2	n/a (estimated via field observations)	Stimson et al. 2002
Cyphastrea	Cyphastrea	spp.	massive	Pacific	Low	1	n/a (estimated via field observations)	Stimson et al. 2002
Dipsastraea speciosa	Dipsastraea	speciosa	massive	Pacific	Low	1	n/a (estimated via field observations)	Stimson et al. 2002
Galaxea fascicularis	Galaxea	fascicularis	massive	Pacific	Low	1	n/a (estimated via field observations)	Stimson et al. 2002
Coelastrea aspera	Coelastrea	aspera	massive	Pacific	Low	1	n/a (estimated via field observations)	Stimson et al. 2002
Hydnophora microconos	Hydnophora	microconos	massive	Pacific	Low	1	n/a (estimated via field observations)	Stimson et al. 2002
Leptastrea	Leptastrea	spp.	encrusting	Pacific	Low	1	n/a (estimated via field observations)	Stimson et al. 2002
Montipora aequituberculata	Montipora	aequituberculata	plating	Pacific	Low	1	n/a (estimated via field observations)	Stimson et al. 2002
Montipora digitata	Montipora	digitata	columnar	Pacific	Low	1	n/a (estimated via field observations)	Stimson et al. 2002
Pachyseris rugosa	Pachyseris	rugosa	encrusting / plating	Pacific	Low	1	n/a (estimated via field observations)	Stimson et al. 2002
Pavona cactus	Pavona	cactus	plating	Pacific	Low	1	n/a (estimated via field observations)	Stimson et al. 2002
Platygyra	Platygyra	spp.	massive	Pacific	Low	1	n/a (estimated via field observations)	Stimson et al. 2002
Porites lutea	Porites	lutea	massive	Pacific	Low	1	n/a (estimated via field observations)	Stimson et al. 2002
Porites rus	Porites	rus	branching / encrusting	Pacific	Low	1	n/a (estimated via field observations)	Stimson et al. 2002
Psammocora contigua	Psammocora	contigua	encrusting	Pacific	Low	1	n/a (estimated via field observations)	Stimson et al. 2002
Turbinaria	Turbinaria	spp.	plating	Pacific	Low	1	n/a (estimated via field observations)	Stimson et al. 2002
Agaricia	Agaricia	spp.	plating	Atlantic	Moderate	2	30.9% partially bleached; 14.3% heavily bleached	Teixeira et al. 2019
Favia gravida	Favia	gravida	massive / encrusting	Atlantic	Severe	4	55.2% partially bleached; 25.6% heavily bleached	Teixeira et al. 2019
Montastraea cavernosa	Montastraea	cavernosa	massive	Atlantic	Severe	4	61.4% partially bleached; 18.4% heavily bleached	Teixeira et al. 2019
Mussismilia braziliensis	Mussismilia	braziliensis	massive	Atlantic	Moderate	2	25.4% partially bleached; 10.2% heavily bleached	Teixeira et al. 2019
Mussismilia harttii	Mussismilia	harttii	encrusting	Atlantic	High	3	38.3% partially bleached; 25.6% heavily bleached	Teixeira et al. 2019
Mussismilia hispida	Mussismilia	hispida	massive / encrusting	Atlantic	Severe	4	46.9% partially bleached; 35.8% heavily bleached	Teixeira et al. 2019
Porites	Porites	spp.	branching / massive	Atlantic	Severe	4	47.6% partially bleached; 33.8% heavily bleached	Teixeira et al. 2019
Siderastrea	Siderastrea	spp.	massive	Atlantic	High	3	45.2% partially bleached; 28.2% heavily bleached	Teixeira et al. 2019
Agaricia	Agaricia	spp.	plating	Atlantic	Low	1	20.8% partially bleached; 1.5% heavily bleached	Teixeira et al. 2019
Favia gravida	Favia	gravida	massive / encrusting	Atlantic	Severe	4	71.5% partially bleached; 14% heavily bleached	Teixeira et al. 2019
Montastraea cavernosa	Montastraea	cavernosa	massive	Atlantic	Severe	4	69.4% partially bleached; 14.2% heavily bleached	Teixeira et al. 2019
Mussismilia braziliensis	Mussismilia	braziliensis	massive	Atlantic	Low	1	19.4% partially bleached; 3.1% heavily bleached	Teixeira et al. 2019
Mussismilia harttii	Mussismilia	harttii	encrusting	Atlantic	Severe	4	41.8% partially bleached; 50.5% heavily bleached	Teixeira et al. 2019
Mussismilia hispida	Mussismilia	hispida	massive / encrusting	Atlantic	Severe	4	60.6% partially bleached; 31.8% heavily bleached	Teixeira et al. 2019
Porites	Porites	spp.	branching / massive	Atlantic	Severe	4	10.1% partially bleached; 87.3% heavily bleached	Teixeira et al. 2019
Siderastrea	Siderastrea	spp.	massive	Atlantic	Severe	4	2.7% partially bleached; 85.1% heavily bleached	Teixeira et al. 2019
Acropora	Acropora	sp.	branching	Indian	Severe	4	86.36% bleaching prevalence	Thinesh et al. 2019
Porites	Porites	sp.	branching / massive	Indian	High	3	65.45% bleaching prevalence	Thinesh et al. 2019
Favites	Favites	sp.	massive	Indian	Low	1	5.88% bleaching prevalence	Thinesh et al. 2019
Lobophyllia	Lobophyllia	sp.	encrusting	Indian	Moderate	2	51.11% bleaching prevalence	Thinesh et al. 2019
Favia	Favia	sp.	massive	Indian	Moderate	2	55.77% bleaching prevalence	Thinesh et al. 2019
Platygyra	Platygyra	sp.	massive	Indian	Moderate	2	41.67% bleaching prevalence	Thinesh et al. 2019
Goniastrea	Goniastrea	sp.	massive	Indian	Moderate	2	41.83% bleaching prevalence	Thinesh et al. 2019
Acropora	Acropora	sp.	branching	Pacific	High	3	n/a (qualitative)	Tkachenko & Soong 2017
Pocillopora	Pocillopora	sp.	branching	Pacific	High	3	n/a (qualitative)	Tkachenko & Soong 2017
Montipora	Montipora	sp.	encrusting / plating	Pacific	High	3	n/a (qualitative)	Tkachenko & Soong 2017
Porites	Porites	sp.	massive	Pacific	Low	1	n/a (qualitative)	Tkachenko & Soong 2017
Echinopora	Echinopora	sp.	plating	Pacific	Low	1	n/a (qualitative)	Tkachenko & Soong 2017
Pavona	Pavona	sp.	encrusting	Pacific	Low	1	n/a (qualitative)	Tkachenko & Soong 2017
Turbinaria	Turbinaria	sp.	plating	Pacific	Low	1	n/a (qualitative)	Tkachenko & Soong 2017
Fungia	Fungia	sp.	free-living	Pacific	Low	1	10 Bleaching Index	Valino et al. 2021
Porites	Porites	sp.	branching	Pacific	Low	1	2 Bleaching Index	Valino et al. 2021
Turbinaria	Turbinaria	sp.	plating	Pacific	Low	1	21 Bleaching Index	Valino et al. 2021
Favites	Favites	sp.	massive	Pacific	Low	1	12 Bleaching Index	Valino et al. 2021
Pachyseris	Pachyseris	sp.	plating	Pacific	Moderate	2	40 Bleaching Index	Valino et al. 2021
Porites	Porites	sp.	massive	Pacific	Low	1	19 Bleaching Index	Valino et al. 2021
Montipora	Montipora	sp.	plating	Pacific	Low	1	19 Bleaching Index	Valino et al. 2021
Galaxea	Galaxea	sp.	massive	Pacific	None	0	0 Bleaching Index	Valino et al. 2021
Merulina	Merulina	sp.	plating	Pacific	Low	1	36 Bleaching Index	Valino et al. 2021
Porites	Porites	sp.	encrusting	Pacific	Low	1	12 Bleaching Index	Valino et al. 2021
Acropora	Acropora	sp.	branching	Pacific	Low	1	37 Bleaching Index	Valino et al. 2021
Oxypora	Oxypora	sp.	plating	Pacific	Low	1	16 Bleaching Index	Valino et al. 2021
Pavona	Pavona	sp.	massive / encrusting	Pacific	High	3	60 Bleaching Index	Valino et al. 2021
Lobophyllia	Lobophyllia	sp.	encrusting	Pacific	Low	1	6 Bleaching Index	Valino et al. 2021
Platygyra	Platygyra	sp.	massive	Pacific	Low	1	30 Bleaching Index	Valino et al. 2021
Cycloseris	Cycloseris	sp.	free-living	Pacific	Low	1	2 Bleaching Index	Valino et al. 2021
Favia	Favia	sp.	massive	Pacific	Low	1	28 Bleaching Index	Valino et al. 2021
Echinophyllia	Echinophyllia	sp.	plating	Pacific	Low	1	37 Bleaching Index	Valino et al. 2021
Lobophyllia	Lobophyllia	sp.	encrusting	Pacific	Low	1	39 Bleaching Index	Valino et al. 2021
Porites	Porites	sp.	branching	Pacific	Low	1	7 Bleaching Index	Valino et al. 2021
Fungia	Fungia	sp.	free-living	Pacific	Low	1	10 Bleaching Index	Valino et al. 2021
Pavona	Pavona	sp.	massive / encrusting	Pacific	Moderate	2	43 Bleaching Index	Valino et al. 2021
Pachyseris	Pachyseris	sp.	plating	Pacific	Low	1	25 Bleaching Index	Valino et al. 2021
Montipora	Montipora	sp.	branching	Pacific	None	0	0 Bleaching Index	Valino et al. 2021
Montipora	Montipora	sp.	plating	Pacific	Low	1	7 Bleaching Index	Valino et al. 2021
Merulina	Merulina	sp.	plating	Pacific	Low	1	29 Bleaching Index	Valino et al. 2021
Porites	Porites	sp.	massive	Pacific	Low	1	31 Bleaching Index	Valino et al. 2021
Porites	Porites	sp.	encrusting	Pacific	Low	1	32 Bleaching Index	Valino et al. 2021
Acropora	Acropora	sp.	branching	Pacific	Low	1	6 Bleaching Index	Valino et al. 2021
Oxypora	Oxypora	sp.	plating	Pacific	Low	1	19 Bleaching Index	Valino et al. 2021
Galaxea	Galaxea	sp.	massive	Pacific	Low	1	8 Bleaching Index	Valino et al. 2021
Turbinaria	Turbinaria	sp.	plating	Pacific	Moderate	2	54 Bleaching Index	Valino et al. 2021
Pectinia	Pectinia	sp.	branching / plating	Pacific	Low	1	27 Bleaching Index	Valino et al. 2021
Fungia	Fungia	sp.	free-living	Pacific	Low	1	8 Bleaching Index	Valino et al. 2021
Porites	Porites	sp.	branching	Pacific	Low	1	3 Bleaching Index	Valino et al. 2021
Porites	Porites	sp.	encrusting	Pacific	Low	1	8 Bleaching Index	Valino et al. 2021
Echinopora	Echinopora	sp.	plating	Pacific	High	3	75 Bleaching Index	Valino et al. 2021
Acropora	Acropora	sp.	branching	Pacific	Low	1	31 Bleaching Index	Valino et al. 2021
Pavona	Pavona	sp.	massive / encrusting	Pacific	Low	1	32 Bleaching Index	Valino et al. 2021
Pachyseris	Pachyseris	sp.	plating	Pacific	Low	1	39 Bleaching Index	Valino et al. 2021
Porites	Porites	sp.	massive	Pacific	Low	1	27 Bleaching Index	Valino et al. 2021
Galaxea	Galaxea	sp.	massive	Pacific	None	0	0 Bleaching Index	Valino et al. 2021
Turbinaria	Turbinaria	sp.	plating	Pacific	Low	1	31 Bleaching Index	Valino et al. 2021
Seriatopora	Seriatopora	sp.	branching	Pacific	Low	1	7 Bleaching Index	Valino et al. 2021
Merulina	Merulina	sp.	plating	Pacific	Moderate	2	46 Bleaching Index	Valino et al. 2021
Favites	Favites	sp.	massive	Pacific	Low	1	32 Bleaching Index	Valino et al. 2021
Acropora	Acropora	sp.	table / branching	Pacific	Low	1	33.3% bleached	Vargas-Ángel et al. 2011
Acropora	Acropora	sp.	branching	Pacific	Moderate	2	39.4% bleached	Vargas-Ángel et al. 2011
Acropora	Acropora	sp.	branching	Pacific	Low	1	12.1% bleached	Vargas-Ángel et al. 2011
Fungia	Fungia	sp.	free-living	Pacific	Moderate	2	41.1% bleached	Vargas-Ángel et al. 2011
Pocillopora	Pocillopora	sp.	branching	Pacific	High	3	65% bleached	Vargas-Ángel et al. 2011
Pavona	Pavona	sp.	massive / encrusting	Pacific	Low	1	32.1% bleached	Vargas-Ángel et al. 2011
Favia	Favia	sp.	massive	Pacific	Low	1	21.2% bleached	Vargas-Ángel et al. 2011
Montipora	Montipora	sp.	encrusting / plating	Pacific	None	0	0% bleached	Vargas-Ángel et al. 2011
Porites	Porites	sp.	massive	Pacific	Low	1	16.1% bleached	Vargas-Ángel et al. 2011
Leptoseris	Leptoseris	sp.	encrusting	Pacific	Moderate	2	57.7% bleached	Vargas-Ángel et al. 2011
Psammocora	Psammocora	sp.	encrusting	Pacific	Low	1	11.5% bleached	Vargas-Ángel et al. 2011
Leptastrea	Leptastrea	sp.	encrusting	Pacific	Severe	4	88.9% bleached	Vargas-Ángel et al. 2011
Hydnophora	Hydnophora	sp.	massive	Pacific	Low	1	33.3% bleached	Vargas-Ángel et al. 2011
Favites	Favites	sp.	massive	Pacific	Low	1	25% bleached	Vargas-Ángel et al. 2011
Cyphastrea	Cyphastrea	sp.	massive	Pacific	Moderate	2	50% bleached	Vargas-Ángel et al. 2011
Acropora	Acropora	sp.	table / branching	Pacific	High	3	66.7% bleached	Vargas-Ángel et al. 2011
Acropora	Acropora	sp.	branching	Pacific	High	3	75.6% bleached	Vargas-Ángel et al. 2011
Acropora	Acropora	sp.	branching	Pacific	High	3	67.3% bleached	Vargas-Ángel et al. 2011
Fungia	Fungia	sp.	free-living	Pacific	Moderate	2	56.4% bleached	Vargas-Ángel et al. 2011
Pocillopora	Pocillopora	sp.	branching	Pacific	High	3	62.2% bleached	Vargas-Ángel et al. 2011
Pavona	Pavona	sp.	massive / encrusting	Pacific	Low	1	37.3% bleached	Vargas-Ángel et al. 2011
Favia	Favia	sp.	massive	Pacific	Low	1	37.7% bleached	Vargas-Ángel et al. 2011
Montipora	Montipora	sp.	encrusting / plating	Pacific	Low	1	4.8% bleached	Vargas-Ángel et al. 2011
Porites	Porites	sp.	massive	Pacific	Low	1	24.6% bleached	Vargas-Ángel et al. 2011
Leptoseris	Leptoseris	sp.	encrusting	Pacific	High	3	64.3% bleached	Vargas-Ángel et al. 2011
Psammocora	Psammocora	sp.	encrusting	Pacific	Low	1	11.3% bleached	Vargas-Ángel et al. 2011
Leptastrea	Leptastrea	sp.	encrusting	Pacific	Low	1	23.1% bleached	Vargas-Ángel et al. 2011
Hydnophora	Hydnophora	sp.	massive	Pacific	Low	1	5.4% bleached	Vargas-Ángel et al. 2011
Favites	Favites	sp.	massive	Pacific	Low	1	13.3% bleached	Vargas-Ángel et al. 2011
Cyphastrea	Cyphastrea	sp.	massive	Pacific	None	0	0% bleached	Vargas-Ángel et al. 2011
Echinopora	Echinopora	sp.	plating	Pacific	None	0	0% bleached	Vargas-Ángel et al. 2011
Gardineroseris	Gardineroseris	sp.	massive	Pacific	None	0	0% bleached	Vargas-Ángel et al. 2011
Sandalolitha	Sandalolitha	sp.	free-living	Pacific	Severe	4	100% bleached	Vargas-Ángel et al. 2011
Stylophora	Stylophora	sp.	branching	Pacific	High	3	45% bleaching prevalence	Williams et al. 2010
Montastraea	Montastraea	sp.	massive	Pacific	High	3	35% bleaching prevalence	Williams et al. 2010
Halomitra	Halomitra	sp.	free-living	Pacific	High	3	~30% bleaching prevalence	Williams et al. 2010
Porites	Porites	sp.	massive	Pacific	Moderate	2	~25% bleaching prevalence	Williams et al. 2010
Echinophyllia	Echinophyllia	sp.	plating	Pacific	Moderate	2	~25% bleaching prevalence	Williams et al. 2010
Goniastrea	Goniastrea	sp.	massive	Pacific	Moderate	2	~25% bleaching prevalence	Williams et al. 2010
Fungia	Fungia	sp.	free-living	Pacific	Moderate	2	20% bleaching prevalence	Williams et al. 2010
Favites	Favites	sp.	massive	Pacific	Moderate	2	20% bleaching prevalence	Williams et al. 2010
Favia	Favia	sp.	massive	Pacific	Moderate	2	~15% bleaching prevalence	Williams et al. 2010
Hydnophora	Hydnophora	sp.	massive	Pacific	Moderate	2	~15% bleaching prevalence	Williams et al. 2010
Merulina	Merulina	sp.	plating	Pacific	Moderate	2	~15% bleaching prevalence	Williams et al. 2010
Platygyra	Platygyra	sp.	massive	Pacific	Low	1	10% bleaching prevalence	Williams et al. 2010
Lobophyllia	Lobophyllia	sp.	encrusting	Pacific	Low	1	10% bleaching prevalence	Williams et al. 2010
Gardineroseris	Gardineroseris	sp.	massive	Pacific	Low	1	~10% bleaching prevalence	Williams et al. 2010
Montipora	Montipora	sp.	encrusting / plating	Pacific	Low	1	~10% bleaching prevalence	Williams et al. 2010
Pavona	Pavona	sp.	massive / encrusting	Pacific	Low	1	~5% bleaching prevalence	Williams et al. 2010
Acropora	Acropora	sp.	table / branching	Pacific	Low	1	~5% bleaching prevalence	Williams et al. 2010
Pocillopora	Pocillopora	sp.	branching	Pacific	Low	1	<5% bleaching prevalence	Williams et al. 2010
Leptoseris	Leptoseris	sp.	encrusting	Pacific	Low	1	<5% bleaching prevalence	Williams et al. 2010
Psammocora	Psammocora	sp.	encrusting	Pacific	Low	1	<5% bleaching prevalence	Williams et al. 2010
Leptastrea	Leptastrea	sp.	encrusting	Pacific	Low	1	<5% bleaching prevalence	Williams et al. 2010
Astreopora	Astreopora	sp.	massive / encrusting	Pacific	Low	1	<5% bleaching prevalence	Williams et al. 2010
Turbinaria	Turbinaria	sp.	plating	Pacific	None	0	0% bleaching prevalence	Williams et al. 2010
Pocillopora	Pocillopora	sp.	branching	Indian	Mixed	n/a	24% slightly bleached; 63% moderately bleached; 13% severely bleached	Floros et al. 2004
Acropora	Acropora	sp.	branching	Indian	Moderate	2	100% moderately bleached	Floros et al. 2004
Astreopora	Astreopora	sp.	massive / encrusting	Indian	Mixed	n/a	25% slightly bleached; 25% moderately bleached; 50% severely bleached	Floros et al. 2004
Alveopora	Alveopora	sp.	massive	Indian	Low	1	100% slightly bleached	Floros et al. 2004
Echinophyllia	Echinophyllia	sp.	plating	Indian	Low	1	67% slightly bleached; 33% moderately bleached	Floros et al. 2004
Hydnophora	Hydnophora	sp.	massive	Indian	Low	1	100% slightly bleached	Floros et al. 2004
Platygyra	Platygyra	sp.	massive	Indian	Low	1	100% slightly bleached	Floros et al. 2004
Pocillopora	Pocillopora	sp.	branching	Indian	Mixed	n/a	32% slightly bleached; 38% moderately bleached; 28% severely bleached	Floros et al. 2004
Montipora	Montipora	sp.	encrusting / plating	Indian	Mixed	n/a	35% slightly bleached; 29% moderately bleached; 35% severely bleached	Floros et al. 2004
Acropora	Acropora	sp.	branching	Indian	Mixed	n/a	20% slightly bleached; 27% moderately bleached; 53% severely bleached	Floros et al. 2004
Acropora	Acropora	sp.	table / branching	Indian	Mixed	n/a	44% slightly bleached; 6% moderately bleached; 38% severely bleached	Floros et al. 2004
Astreopora	Astreopora	sp.	massive / encrusting	Indian	Mixed	n/a	33% slightly bleached; 40% moderately bleached; 27% severely bleached	Floros et al. 2004
Porites	Porites	sp.	branching / massive	Indian	Severe	4	13% slightly bleached; 13% moderately bleached; 75% severely bleached	Floros et al. 2004
Alveopora	Alveopora	sp.	massive	Indian	Mixed	n/a	33% slightly bleached; 33% moderately bleached; 33% severely bleached	Floros et al. 2004
Coscinaraea	Coscinaraea	sp.	encrusting / plating	Indian	Mixed	n/a	5% slightly bleached; 42% moderately bleached; 53% severely bleached	Floros et al. 2004
Galaxea	Galaxea	sp.	massive	Indian	Low	1	100% slightly bleached	Floros et al. 2004
Echinophyllia	Echinophyllia	sp.	plating	Indian	Mixed	n/a	33% slightly bleached; 17% moderately bleached; 50% severely bleached	Floros et al. 2004
Acanthastrea	Acanthastrea	sp.	encrusting	Indian	Mixed	n/a	31% slightly bleached; 23% moderately bleached; 45% severely bleached	Floros et al. 2004
Hydnophora	Hydnophora	sp.	massive	Indian	Severe	4	100% severely bleached	Floros et al. 2004
Favia	Favia	sp.	massive	Indian	Mixed	n/a	18% slightly bleached; 36% moderately bleached; 45% severely bleached	Floros et al. 2004
Favites	Favites	sp.	massive	Indian	Mixed	n/a	50% slightly bleached; 20% moderately bleached; 30% severely bleached	Floros et al. 2004
Platygyra	Platygyra	sp.	massive	Indian	Mixed	n/a	50% slightly bleached; 50% severely bleached	Floros et al. 2004
Oulophyllia	Oulophyllia	sp.	massive	Indian	Severe	4	100% severely bleached	Floros et al. 2004
Echinopora	Echinopora	sp.	plating	Indian	Mixed	n/a	33% slightly bleached; 33% moderately bleached; 33% severely bleached	Floros et al. 2004
Pocillopora	Pocillopora	sp.	branching	Indian	Mixed	n/a	58% slightly bleached; 28% moderately bleached; 14% severely bleached	Floros et al. 2004
Montipora	Montipora	sp.	encrusting / plating	Indian	Mixed	n/a	54% slightly bleached; 35% moderately bleached; 11% severely bleached	Floros et al. 2004
Acropora	Acropora	sp.	branching	Indian	Low	1	75% slightly bleached; 25% moderately bleached	Floros et al. 2004
Acropora	Acropora	sp.	table / branching	Indian	Low	1	100% slightly bleached	Floros et al. 2004
Astreopora	Astreopora	sp.	massive / encrusting	Indian	Low	1	76% slightly bleached; 21% moderately bleached; 3% severely bleached	Floros et al. 2004
Porites	Porites	sp.	branching / massive	Indian	Low	1	73% slightly bleached; 7% moderately bleached; 20% severely bleached	Floros et al. 2004
Alveopora	Alveopora	sp.	massive	Indian	Moderate	2	50% slightly bleached; 50% moderately bleached	Floros et al. 2004
Coscinaraea	Coscinaraea	sp.	encrusting / plating	Indian	Mixed	n/a	65% slightly bleached; 24% moderately bleached; 11% severely bleached	Floros et al. 2004
Pavona	Pavona	sp.	massive	Indian	Low	1	100% slightly bleached	Floros et al. 2004
Galaxea	Galaxea	sp.	massive	Indian	Low	1	88% slightly bleached; 13% moderately bleached	Floros et al. 2004
Echinophyllia	Echinophyllia	sp.	plating	Indian	Low	1	85% slightly bleached; 15% moderately bleached	Floros et al. 2004
Acanthastrea	Acanthastrea	sp.	encrusting	Indian	Low	1	77% slightly bleached; 15% moderately bleached; 18% severely bleached	Floros et al. 2004
Lobophyllia	Lobophyllia	sp.	encrusting	Indian	Moderate	2	100% moderately bleached	Floros et al. 2004
Hydnophora	Hydnophora	sp.	massive	Indian	Low	1	50% slightly bleached	Floros et al. 2004
Favia	Favia	sp.	massive	Indian	Low	1	73% slightly bleached; 24% moderately bleached; 3% severely bleached	Floros et al. 2004
Favites	Favites	sp.	massive	Indian	Low	1	75% slightly bleached; 19% moderately bleached; 7% severely bleached	Floros et al. 2004
Goniastrea	Goniastrea	sp.	massive	Indian	Mixed	n/a	50% slightly bleached; 50% severely bleached	Floros et al. 2004
Platygyra	Platygyra	sp.	massive	Indian	Low	1	85% slightly bleached; 4% moderately bleached; 11% severely bleached	Floros et al. 2004
Cyphastrea	Cyphastrea	sp.	massive	Indian	Low	1	67% slightly bleached	Floros et al. 2004
Echinopora	Echinopora	sp.	plating	Indian	Low	1	100% slightly bleached	Floros et al. 2004
Astreopora	Astreopora	sp.	massive / encrusting	Indian	Mixed	n/a	36% slightly bleached; 21% moderately bleached; 43% severely bleached	Floros et al. 2004
Pocillopora	Pocillopora	sp.	branching	Indian	Mixed	n/a	44% slightly bleached; 31% moderately bleached; 25% severely bleached	Floros et al. 2004
Montipora	Montipora	sp.	encrusting / plating	Indian	Mixed	n/a	65% slightly bleached; 21% moderately bleached; 13% severely bleached	Floros et al. 2004
Acropora	Acropora	sp.	branching	Indian	Severe	4	100% severely bleached	Floros et al. 2004
Acropora	Acropora	sp.	table / branching	Indian	Mixed	n/a	63% slightly bleached; 25% moderately bleached; 13% severely bleached	Floros et al. 2004
Astreopora	Astreopora	sp.	massive / encrusting	Indian	Low	1	70% slightly bleached; 10% moderately bleached; 20% severely bleached	Floros et al. 2004
Porites	Porites	sp.	branching / massive	Indian	Low	1	100% slightly bleached	Floros et al. 2004
Goniopora	Goniopora	sp.	massive	Indian	Mixed	n/a	50% slightly bleached; 50% severely bleached	Floros et al. 2004
Alveopora	Alveopora	sp.	massive	Indian	High	3	50% moderately bleached; 50% severely bleached	Floros et al. 2004
Coscinaraea	Coscinaraea	sp.	encrusting / plating	Indian	Severe	4	100% severely bleached	Floros et al. 2004
Galaxea	Galaxea	sp.	massive	Indian	Mixed	n/a	33% slightly bleached; 33% moderately bleached; 33% severely bleached	Floros et al. 2004
Echinophyllia	Echinophyllia	sp.	plating	Indian	Low	1	100% slightly bleached	Floros et al. 2004
Acanthastrea	Acanthastrea	sp.	encrusting	Indian	Moderate	2	100% moderately bleached	Floros et al. 2004
Favia	Favia	sp.	massive	Indian	Low	1	100% slightly bleached	Floros et al. 2004
Favites	Favites	sp.	massive	Indian	Low	1	83% slightly bleached; 17% moderately bleached	Floros et al. 2004
Platygyra	Platygyra	sp.	massive	Indian	Mixed	n/a	50% slightly bleached; 50% severely bleached	Floros et al. 2004
Echinopora	Echinopora	sp.	plating	Indian	Low	1	100% slightly bleached	Floros et al. 2004
Pocillopora	Pocillopora	sp.	branching	Indian	Mixed	n/a	43% slightly bleached; 29% moderately bleached; 29% severely bleached	Floros et al. 2004
Montipora	Montipora	sp.	encrusting / plating	Indian	Low	1	77% slightly bleached; 18% moderately bleached; 2% severely bleached	Floros et al. 2004
Acropora	Acropora	sp.	branching	Indian	Mixed	n/a	60% slightly bleached; 20% moderately bleached; 20% severely bleached	Floros et al. 2004
Acropora	Acropora	sp.	table / branching	Indian	Moderate	2	50% moderately bleached	Floros et al. 2004
Astreopora	Astreopora	sp.	massive / encrusting	Indian	Low	1	80% slightly bleached; 10% moderately bleached; 10% severely bleached	Floros et al. 2004
Porites	Porites	sp.	branching / massive	Indian	Low	1	86% slightly bleached; 14% moderately bleached	Floros et al. 2004
Goniopora	Goniopora	sp.	massive	Indian	Low	1	100% slightly bleached	Floros et al. 2004
Coscinaraea	Coscinaraea	sp.	encrusting / plating	Indian	Mixed	n/a	43% slightly bleached; 29% moderately bleached; 29% severely bleached	Floros et al. 2004
Pavona	Pavona	sp.	massive	Indian	Low	1	100% slightly bleached	Floros et al. 2004
Gardineroseris	Gardineroseris	sp.	massive	Indian	Low	1	100% slightly bleached	Floros et al. 2004
Galaxea	Galaxea	sp.	massive	Indian	Moderate	2	53% slightly bleached; 47% moderately bleached	Floros et al. 2004
Echinophyllia	Echinophyllia	sp.	plating	Indian	Mixed	n/a	88% slightly bleached; 13% severely bleached	Floros et al. 2004
Acanthastrea	Acanthastrea	sp.	encrusting	Indian	Low	1	53% slightly bleached; 13% moderately bleached	Floros et al. 2004
Lobophyllia	Lobophyllia	sp.	encrusting	Indian	Low	1	86% slightly bleached; 14% moderately bleached	Floros et al. 2004
Favia	Favia	sp.	massive	Indian	Low	1	90% slightly bleached; 10% moderately bleached	Floros et al. 2004
Favites	Favites	sp.	massive	Indian	Low	1	71% slightly bleached; 29% severely bleached	Floros et al. 2004
Platygyra	Platygyra	sp.	massive	Indian	Low	1	100% slightly bleached	Floros et al. 2004
Oulophyllia	Oulophyllia	sp.	massive	Indian	Moderate	2	33% slightly bleached; 67% moderately bleached	Floros et al. 2004
Cyphastrea	Cyphastrea	sp.	massive	Indian	Low	1	100% slightly bleached	Floros et al. 2004
Echinopora	Echinopora	sp.	plating	Indian	Low	1	100% slightly bleached	Floros et al. 2004
Pocillopora	Pocillopora	sp.	branching	Indian	Moderate	2	50% slightly bleached; 50% moderately bleached	Floros et al. 2004
Montipora	Montipora	sp.	encrusting / plating	Indian	High	3	50% severely bleached	Floros et al. 2004
Echinophyllia	Echinophyllia	sp.	plating	Indian	Low	1	100% slightly bleached	Floros et al. 2004
Pocillopora	Pocillopora	sp.	branching	Indian	Moderate	2	50% slightly bleached; 50% moderately bleached	Floros et al. 2004
Montipora	Montipora	sp.	encrusting / plating	Indian	Mixed	n/a	56% slightly bleached; 31% moderately bleached; 13% severely bleached	Floros et al. 2004
Astreopora	Astreopora	sp.	massive / encrusting	Indian	Moderate	2	50% slightly bleached; 50% moderately bleached	Floros et al. 2004
Goniopora	Goniopora	sp.	massive	Indian	Severe	4	100% severely bleached	Floros et al. 2004
Coscinaraea	Coscinaraea	sp.	encrusting / plating	Indian	Mixed	n/a	43% slightly bleached; 28% moderately bleached; 9% severely bleached	Floros et al. 2004
Fungia	Fungia	sp.	free-living	Indian	Severe	4	100% severely bleached	Floros et al. 2004
Galaxea	Galaxea	sp.	massive	Indian	Moderate	2	100% moderately bleached	Floros et al. 2004
Echinophyllia	Echinophyllia	sp.	plating	Indian	Low	1	70% slightly bleached; 30% moderately bleached	Floros et al. 2004
Acanthastrea	Acanthastrea	sp.	encrusting	Indian	Moderate	2	100% moderately bleached	Floros et al. 2004
Favia	Favia	sp.	massive	Indian	Mixed	n/a	44% slightly bleached; 33% moderately bleached; 22% severely bleached	Floros et al. 2004
Favites	Favites	sp.	massive	Indian	Mixed	n/a	50% slightly bleached; 50% severely bleached	Floros et al. 2004
Platygyra	Platygyra	sp.	massive	Indian	Mixed	n/a	60% slightly bleached; 20% moderately bleached; 20% severely bleached	Floros et al. 2004
Echinopora	Echinopora	sp.	plating	Indian	Low	1	100% slightly bleached	Floros et al. 2004
Pocillopora	Pocillopora	sp.	branching	Indian	Mixed	n/a	39% slightly bleached; 39% moderately bleached; 22% severely bleached	Floros et al. 2004
Montipora	Montipora	sp.	encrusting / plating	Indian	Mixed	n/a	52% slightly bleached; 36% moderately bleached; 12% severely bleached	Floros et al. 2004
Acropora	Acropora	sp.	table / branching	Indian	Moderate	2	50% slightly bleached; 50% moderately bleached	Floros et al. 2004
Astreopora	Astreopora	sp.	massive / encrusting	Indian	Low	1	60% slightly bleached; 40% moderately bleached	Floros et al. 2004
Porites	Porites	sp.	branching / massive	Indian	Low	1	93% slightly bleached; 7% moderately bleached	Floros et al. 2004
Coscinaraea	Coscinaraea	sp.	encrusting / plating	Indian	Low	1	70% slightly bleached; 21% moderately bleached; 5% severely bleached	Floros et al. 2004
Pavona	Pavona	sp.	massive	Indian	Severe	4	100% severely bleached	Floros et al. 2004
Fungia	Fungia	sp.	free-living	Indian	Mixed	n/a	67% slightly bleached; 33% severely bleached	Floros et al. 2004
Galaxea	Galaxea	sp.	massive	Indian	Low	1	79% slightly bleached; 14% moderately bleached; 7% severely bleached	Floros et al. 2004
Echinophyllia	Echinophyllia	sp.	plating	Indian	Low	1	100% slightly bleached	Floros et al. 2004
Acanthastrea	Acanthastrea	sp.	encrusting	Indian	Low	1	73% slightly bleached; 18% moderately bleached; 9% severely bleached	Floros et al. 2004
Favia	Favia	sp.	massive	Indian	Low	1	73% slightly bleached; 20% moderately bleached; 8% severely bleached	Floros et al. 2004
Favites	Favites	sp.	massive	Indian	Low	1	75% slightly bleached; 6% moderately bleached; 13% severely bleached	Floros et al. 2004
Goniastrea	Goniastrea	sp.	massive	Indian	Low	1	75% slightly bleached; 25% moderately bleached	Floros et al. 2004
Platygyra	Platygyra	sp.	massive	Indian	Mixed	n/a	62% slightly bleached; 31% moderately bleached; 8% severely bleached	Floros et al. 2004
Oulophyllia	Oulophyllia	sp.	massive	Indian	Low	1	100% slightly bleached	Floros et al. 2004
Echinopora	Echinopora	sp.	plating	Indian	Low	1	100% slightly bleached	Floros et al. 2004
Halomitra	Halomitra	sp.	free-living	Indian	High	3	62 Bleaching Index	Ibrahim et al. 2017
Cycloseris	Cycloseris	sp.	free-living	Indian	High	3	60 Bleaching Index	Ibrahim et al. 2017
Fungia	Fungia	sp.	free-living	Indian	High	3	58 Bleaching Index	Ibrahim et al. 2017
Pectinia	Pectinia	sp.	branching / plating	Indian	High	3	52 Bleaching Index	Ibrahim et al. 2017
Herpolitha	Herpolitha	sp.	free-living	Indian	High	3	51 Bleaching Index	Ibrahim et al. 2017
Gardineroseris	Gardineroseris	sp.	massive	Indian	Moderate	2	50 Bleaching Index	Ibrahim et al. 2017
Merulina	Merulina	sp.	plating	Indian	Moderate	2	50 Bleaching Index	Ibrahim et al. 2017
Acropora	Acropora	sp.	table / branching	Indian	Moderate	2	47 Bleaching Index	Ibrahim et al. 2017
Galaxea	Galaxea	sp.	massive	Indian	Moderate	2	44 Bleaching Index	Ibrahim et al. 2017
Echinopora	Echinopora	sp.	plating	Indian	Moderate	2	43 Bleaching Index	Ibrahim et al. 2017
Psammocora	Psammocora	sp.	encrusting	Indian	Moderate	2	41 Bleaching Index	Ibrahim et al. 2017
Caulastraea	Caulastraea	sp.	massive / encrusting	Indian	Moderate	2	40 Bleaching Index	Ibrahim et al. 2017
Montipora	Montipora	sp.	encrusting / plating	Indian	Moderate	2	39 Bleaching Index	Ibrahim et al. 2017
Cyphastrea	Cyphastrea	sp.	massive	Indian	Moderate	2	33 Bleaching Index	Ibrahim et al. 2017
Goniastrea	Goniastrea	sp.	massive	Indian	Moderate	2	33 Bleaching Index	Ibrahim et al. 2017
Pachyseris	Pachyseris	sp.	plating	Indian	Moderate	2	32 Bleaching Index	Ibrahim et al. 2017
Oxypora	Oxypora	sp.	plating	Indian	Moderate	2	32 Bleaching Index	Ibrahim et al. 2017
Turbinaria	Turbinaria	sp.	plating	Indian	Moderate	2	32 Bleaching Index	Ibrahim et al. 2017
Platygyra	Platygyra	sp.	massive	Indian	Moderate	2	31 Bleaching Index	Ibrahim et al. 2017
Favia	Favia	sp.	massive	Indian	Moderate	2	30 Bleaching Index	Ibrahim et al. 2017
Pocillopora	Pocillopora	sp.	branching	Indian	Moderate	2	28 Bleaching Index	Ibrahim et al. 2017
Plesiastrea	Plesiastrea	sp.	encrusting	Indian	Moderate	2	27 Bleaching Index	Ibrahim et al. 2017
Podabacia	Podabacia	sp.	encrusting / plating	Indian	Moderate	2	27 Bleaching Index	Ibrahim et al. 2017
Leptoseris	Leptoseris	sp.	encrusting	Indian	Moderate	2	27 Bleaching Index	Ibrahim et al. 2017
Hydnophora	Hydnophora	sp.	massive	Indian	Moderate	2	27 Bleaching Index	Ibrahim et al. 2017
Echinophyllia	Echinophyllia	sp.	plating	Indian	Moderate	2	26 Bleaching Index	Ibrahim et al. 2017
Lobophyllia	Lobophyllia	sp.	encrusting	Indian	Moderate	2	26 Bleaching Index	Ibrahim et al. 2017
Montastraea	Montastraea	sp.	massive	Indian	Moderate	2	25 Bleaching Index	Ibrahim et al. 2017
Mycedium	Mycedium	sp.	plating	Indian	Moderate	2	23 Bleaching Index	Ibrahim et al. 2017
Ctenactis	Ctenactis	sp.	free-living	Indian	Moderate	2	23 Bleaching Index	Ibrahim et al. 2017
Porites	Porites	sp.	massive	Indian	Moderate	2	22 Bleaching Index	Ibrahim et al. 2017
Lobophyllia	Lobophyllia	sp.	plating	Indian	Moderate	2	21 Bleaching Index	Ibrahim et al. 2017
Diploastrea	Diploastrea	sp.	massive	Indian	Low	1	20 Bleaching Index	Ibrahim et al. 2017
Leptoria	Leptoria	sp.	massive	Indian	Low	1	20 Bleaching Index	Ibrahim et al. 2017
Astreopora	Astreopora	sp.	massive / encrusting	Indian	Low	1	20 Bleaching Index	Ibrahim et al. 2017
Pavona	Pavona	sp.	massive / encrusting	Indian	Low	1	19 Bleaching Index	Ibrahim et al. 2017
Alveopora	Alveopora	sp.	massive	Indian	Low	1	17 Bleaching Index	Ibrahim et al. 2017
Goniopora	Goniopora	sp.	massive	Indian	Low	1	16 Bleaching Index	Ibrahim et al. 2017
Acanthastrea	Acanthastrea	sp.	encrusting	Indian	Low	1	16 Bleaching Index	Ibrahim et al. 2017
Coscinaraea	Coscinaraea	sp.	encrusting / plating	Indian	Low	1	15 Bleaching Index	Ibrahim et al. 2017
Leptastrea	Leptastrea	sp.	encrusting	Indian	Low	1	12 Bleaching Index	Ibrahim et al. 2017
Porites	Porites	sp.	branching	Indian	Low	1	12 Bleaching Index	Ibrahim et al. 2017
Favites	Favites	sp.	massive	Indian	Low	1	12 Bleaching Index	Ibrahim et al. 2017
Coscinaraea	Coscinaraea	sp.	encrusting / plating	Indian	Low	1	100% slightly bleached	Kavousi et al. 2014
Dipsastraea	Dipsastraea	sp.	massive	Indian	Severe	4	100% fully bleached	Kavousi et al. 2014
Favites	Favites	sp.	massive	Indian	High	3	81.4% fully bleached; 13.7% slightly bleached; 4.9% healthy	Kavousi et al. 2014
Montipora	Montipora	sp.	encrusting / plating	Indian	None	0	100% healthy	Kavousi et al. 2014
Porites	Porites	sp.	massive	Indian	Moderate	2	46.7% fully bleached; 53.3% mostly bleached	Kavousi et al. 2014
Dipsastraea	Dipsastraea	sp.	massive	Indian	Severe	4	100% fully bleached	Kavousi et al. 2014
Platygyra	Platygyra	sp.	massive	Indian	Severe	4	100% fully bleached	Kavousi et al. 2014
Porites	Porites	sp.	massive	Indian	Mixed	n/a	5.1% fully bleached; 25% mostly bleached; 69.6% slightly bleached	Kavousi et al. 2014
Siderastrea	Siderastrea	sp.	massive	Indian	High	3	71.4% fully bleached; 28.6% mostly bleached	Kavousi et al. 2014
Acropora	Acropora	sp.	branching	Indian	Mixed	n/a	2.4% mostly bleached; 66.6% slightly bleached; 31% healthy	Kavousi et al. 2014
Cyphastrea	Cyphastrea	sp.	massive	Indian	Low	1	100% slightly bleached	Kavousi et al. 2014
Dipsastraea	Dipsastraea	sp.	massive	Indian	Mixed	n/a	9.4% fully bleached; 6.3% mostly bleached; 68.7% slightly bleached; 15.6% healthy	Kavousi et al. 2014
Favites	Favites	sp.	massive	Indian	Mixed	n/a	20% mostly bleached; 60% slightly bleached; 20% healthy	Kavousi et al. 2014
Goniopora	Goniopora	sp.	massive	Indian	Low	1	3% fully bleached; 97% slightly bleached	Kavousi et al. 2014
Montipora	Montipora	sp.	encrusting / plating	Indian	Mixed	n/a	13.3% fully bleached; 26.7% mostly bleached; 50% slightly bleached; 10% healthy	Kavousi et al. 2014
Platygyra	Platygyra	sp.	massive	Indian	Mixed	n/a	6.5% mostly bleached; 71% slightly bleached; 22.5% healthy	Kavousi et al. 2014
Pocillopora	Pocillopora	sp.	branching	Indian	Mixed	n/a	25% fully bleached; 53.6% mostly bleached; 10.7% slightly bleached; 10.7% healthy	Kavousi et al. 2014
Porites	Porites	sp.	massive	Indian	Mixed	n/a	7.4% fully bleached; 10.7% mostly bleached; 73.8% slightly bleached; 8.1% healthy	Kavousi et al. 2014
Psammocora	Psammocora	sp.	encrusting	Indian	Low	1	50% slightly bleached; 50% healthy	Kavousi et al. 2014
Stylophora	Stylophora	sp.	branching	Indian	Low	1	28.6% slightly bleached; 71.4% healthy	Kavousi et al. 2014
Acanthastrea	Acanthastrea	sp.	encrusting	Indian	Mixed	n/a	50% fully bleached; 50% healthy	Kavousi et al. 2014
Acropora	Acropora	sp.	branching	Indian	Mixed	n/a	9.1% fully bleached; 19.4% mostly bleached; 41.6% slightly bleached; 29.9% healthy	Kavousi et al. 2014
Cyphastrea	Cyphastrea	sp.	massive	Indian	Mixed	n/a	20% mostly bleached; 30% slightly bleached; 50% healthy	Kavousi et al. 2014
Echinopora	Echinopora	sp.	plating	Indian	Mixed	n/a	16.7% fully bleached; 33.3% mostly bleached; 50% slightly bleached	Kavousi et al. 2014
Dipsastraea	Dipsastraea	sp.	massive	Indian	Mixed	n/a	22.7% fully bleached; 22.7% mostly bleached; 31.8% slightly bleached; 22.8% healthy	Kavousi et al. 2014
Favites	Favites	sp.	massive	Indian	Mixed	n/a	26.4% fully bleached; 21.2% mostly bleached; 26.4% slightly bleached; 26% healthy	Kavousi et al. 2014
Goniopora	Goniopora	sp.	massive	Indian	Mixed	n/a	53.3% fully bleached; 13.3% mostly bleached; 33.4% slightly bleached	Kavousi et al. 2014
Montipora	Montipora	sp.	encrusting / plating	Indian	High	3	100% mostly bleached	Kavousi et al. 2014
Pavona	Pavona	sp.	massive / encrusting	Indian	Mixed	n/a	50% mostly bleached; 50% healthy	Kavousi et al. 2014
Platygyra	Platygyra	sp.	massive	Indian	Mixed	n/a	3.4% fully bleached; 69.5% mostly bleached; 23.7% slightly bleached; 3.4% healthy	Kavousi et al. 2014
Pocillopora	Pocillopora	sp.	branching	Indian	Severe	4	100% fully bleached	Kavousi et al. 2014
Porites	Porites	sp.	massive	Indian	Mixed	n/a	14.3% fully bleached; 17.9% mostly bleached; 42.8% slightly bleached; 25% healthy	Kavousi et al. 2014
Lobophyllia	Lobophyllia	sp.	encrusting	Indian	None	0	100% healthy	Kavousi et al. 2014
Turbinaria	Turbinaria	sp.	plating	Indian	Low	1	100% slightly bleached	Kavousi et al. 2014
Favites	Favites	sp.	massive	Indian	High	3	100% mostly bleached	Kavousi et al. 2014
Leptastrea	Leptastrea	sp.	encrusting	Indian	None	0	100% healthy	Kavousi et al. 2014
Pavona	Pavona	sp.	massive / encrusting	Indian	None	0	100% healthy	Kavousi et al. 2014
Platygyra	Platygyra	sp.	massive	Indian	Mixed	n/a	44.9% fully bleached; 11.2% mostly bleached; 43.9% slightly bleached	Kavousi et al. 2014
Acropora	Acropora	sp.	branching	Indian	Mixed	n/a	50% mostly bleached; 50% healthy	Kavousi et al. 2014
Dipsastraea	Dipsastraea	sp.	massive	Indian	Mixed	n/a	25% fully bleached; 75% healthy	Kavousi et al. 2014
Platygyra	Platygyra	sp.	massive	Indian	Low	1	25% slightly bleached; 75% healthy	Kavousi et al. 2014
Porites	Porites	sp.	massive	Indian	Mixed	n/a	5.7% mostly bleached; 94.3% healthy	Kavousi et al. 2014
Fungia	Fungia	sp.	free-living	Pacific	Severe	4	100% bleached	Vo et al. 2020
Pachyseris	Pachyseris	sp.	plating	Pacific	Severe	4	100% bleached	Vo et al. 2020
Pavona	Pavona	sp.	massive / encrusting	Pacific	Severe	4	100% bleached	Vo et al. 2020
Pectinia	Pectinia	sp.	branching / plating	Pacific	Severe	4	93.8 ± 10.2% bleached	Vo et al. 2020
Porites	Porites	sp.	massive	Pacific	High	3	69.9 ± 15.2% bleached	Vo et al. 2020
Favites	Favites	sp.	massive	Pacific	Moderate	2	30.0 ± 26.7% bleached	Vo et al. 2020
Goniastrea	Goniastrea	sp.	massive	Pacific	Moderate	2	23.8 ± 26.1% bleached	Vo et al. 2020
Montipora	Montipora	sp.	encrusting / plating	Pacific	Moderate	2	10.1 ± 5.7% bleached	Vo et al. 2020
Galaxea	Galaxea	sp.	massive	Pacific	None	0	0% bleached	Vo et al. 2020
Diploastrea	Diploastrea	sp.	massive	Pacific	None	0	0% bleached	Vo et al. 2020
Acropora	Acropora	sp.	table / branching	Pacific	Low	1	0.9 ± 1.3% bleached	Vo et al. 2020
Astreopora cucullata	Astreopora	cucullata	encrusting / plating	Pacific	High	3	97.2% bleached, pale or mottled	Carilli et al. 2017
Astreopora myriophthalma	Astreopora	myriophthalma	massive / encrusting	Pacific	High	3	96.9% bleached, pale or mottled	Carilli et al. 2017
Leptastrea purpurea	Leptastrea	purpurea	encrusting	Pacific	High	3	92.1% bleached, pale or mottled	Carilli et al. 2017
Pocillopora meandrina	Pocillopora	meandrina	branching	Pacific	High	3	97.2% bleached, pale or mottled	Carilli et al. 2017
Pocillopora verrucosa	Pocillopora	verrucosa	branching	Pacific	High	3	93.9% bleached, pale or mottled	Carilli et al. 2017
Pocillopora	Pocillopora	sp.	branching	Pacific	High	3	97.6% bleached, pale or mottled	Carilli et al. 2017
Dipsastraea matthaii	Dipsastraea	matthaii	massive	Pacific	Moderate	2	39.4% bleached, pale or mottled	Carilli et al. 2017
Favia	Dipsastraea	sp.	massive	Pacific	Low	1	18.2% bleached, pale or mottled	Carilli et al. 2017
Favites	Favites	sp.	massive	Pacific	Low	1	19% bleached, pale or mottled	Carilli et al. 2017
Porites rus	Porites	rus	branching / encrusting	Pacific	Low	1	6.9% bleached, pale or mottled	Carilli et al. 2017
Porites solida	Porites	solida	massive	Pacific	Moderate	2	49.3% bleached, pale or mottled	Carilli et al. 2017
Porites	Porites	sp.	massive	Pacific	Moderate	2	68.3% bleached, pale or mottled	Carilli et al. 2017
Montipora patula	Montipora	patula	encrusting	Pacific	None	0	0% bleached	Kenyon & Brainard 2006
Montipora capitata	Montipora	capitata	branching / encrusting	Pacific	None	0	0% bleached	Kenyon & Brainard 2006
Montipora flabellata	Montipora	flabellata	encrusting	Pacific	None	0	0% bleached	Kenyon & Brainard 2006
Porites evermanni	Porites	evermanni	massive / columnar	Pacific	None	0	0% bleached	Kenyon & Brainard 2006
Porites compressa	Porites	compressa	branching	Pacific	None	0	0% bleached	Kenyon & Brainard 2006
Porites lobata	Porites	lobata	massive	Pacific	None	0	0% bleached	Kenyon & Brainard 2006
Pocillopora damicornis	Pocillopora	damicornis	branching	Pacific	None	0	0% bleached	Kenyon & Brainard 2006
Pocillopora ligulata	Pocillopora	ligulata	branching	Pacific	None	0	0% bleached	Kenyon & Brainard 2006
Pocillopora meandrina	Pocillopora	meandrina	branching	Pacific	None	0	0% bleached	Kenyon & Brainard 2006
Montipora patula	Montipora	patula	encrusting	Pacific	None	0	0% bleached	Kenyon & Brainard 2006
Montipora capitata	Montipora	capitata	branching / encrusting	Pacific	None	0	0% bleached	Kenyon & Brainard 2006
Porites evermanni	Porites	evermanni	massive / columnar	Pacific	None	0	0% bleached	Kenyon & Brainard 2006
Porites compressa	Porites	compressa	branching	Pacific	None	0	0% bleached	Kenyon & Brainard 2006
Porites lobata	Porites	lobata	massive	Pacific	None	0	0% bleached	Kenyon & Brainard 2006
Montipora patula	Montipora	patula	encrusting	Pacific	None	0	0% bleached	Kenyon & Brainard 2006
Porites evermanni	Porites	evermanni	massive / columnar	Pacific	None	0	0% bleached	Kenyon & Brainard 2006
Porites compressa	Porites	compressa	branching	Pacific	None	0	0% bleached	Kenyon & Brainard 2006
Porites lobata	Porites	lobata	massive	Pacific	None	0	0% bleached	Kenyon & Brainard 2006
Pocillopora damicornis	Pocillopora	damicornis	branching	Pacific	Low	1	23.6% bleached	Kenyon & Brainard 2006
Pocillopora ligulata	Pocillopora	ligulata	branching	Pacific	None	0	0% bleached	Kenyon & Brainard 2006
Pocillopora meandrina	Pocillopora	meandrina	branching	Pacific	Low	1	9.5% bleached	Kenyon & Brainard 2006
Montipora patula	Montipora	patula	encrusting	Pacific	None	0	0% bleached	Kenyon & Brainard 2006
Montipora flabellata	Montipora	flabellata	encrusting	Pacific	None	0	0% bleached	Kenyon & Brainard 2006
Porites lobata	Porites	lobata	massive	Pacific	None	0	0% bleached	Kenyon & Brainard 2006
Pocillopora damicornis	Pocillopora	damicornis	branching	Pacific	None	0	0% bleached	Kenyon & Brainard 2006
Pocillopora meandrina	Pocillopora	meandrina	branching	Pacific	None	0	0% bleached	Kenyon & Brainard 2006
Montipora capitata	Montipora	capitata	branching / encrusting	Pacific	None	0	0% bleached	Kenyon & Brainard 2006
Pocillopora damicornis	Pocillopora	damicornis	branching	Pacific	None	0	0% bleached	Kenyon & Brainard 2006
Pocillopora meandrina	Pocillopora	meandrina	branching	Pacific	None	0	0% bleached	Kenyon & Brainard 2006
Montipora patula	Montipora	patula	encrusting	Pacific	Moderate	2	68.8% bleached	Kenyon & Brainard 2006
Montipora capitata	Montipora	capitata	branching / encrusting	Pacific	Low	1	6.2% bleached	Kenyon & Brainard 2006
Porites evermanni	Porites	evermanni	massive / columnar	Pacific	Low	1	35.2% bleached	Kenyon & Brainard 2006
Porites compressa	Porites	compressa	branching	Pacific	Low	1	6.5% bleached	Kenyon & Brainard 2006
Pocillopora damicornis	Pocillopora	damicornis	branching	Pacific	Low	1	27.5% bleached	Kenyon & Brainard 2006
Pocillopora ligulata	Pocillopora	ligulata	branching	Pacific	None	0	0% bleached	Kenyon & Brainard 2006
Pocillopora meandrina	Pocillopora	meandrina	branching	Pacific	Low	1	8% bleached	Kenyon & Brainard 2006
Montipora patula	Montipora	patula	encrusting	Pacific	Low	1	35.5% bleached	Kenyon & Brainard 2006
Montipora capitata	Montipora	capitata	branching / encrusting	Pacific	Low	1	13.2% bleached	Kenyon & Brainard 2006
Porites evermanni	Porites	evermanni	massive / columnar	Pacific	None	0	0% bleached	Kenyon & Brainard 2006
Porites compressa	Porites	compressa	branching	Pacific	None	0	0% bleached	Kenyon & Brainard 2006
Pocillopora damicornis	Pocillopora	damicornis	branching	Pacific	None	0	0% bleached	Kenyon & Brainard 2006
Pocillopora ligulata	Pocillopora	ligulata	branching	Pacific	None	0	0% bleached	Kenyon & Brainard 2006
Pocillopora meandrina	Pocillopora	meandrina	branching	Pacific	None	0	0% bleached	Kenyon & Brainard 2006
Montipora patula	Montipora	patula	encrusting	Pacific	Moderate	2	56.3% bleached	Kenyon & Brainard 2006
Montipora capitata	Montipora	capitata	branching / encrusting	Pacific	Low	1	2.4% bleached	Kenyon & Brainard 2006
Porites evermanni	Porites	evermanni	massive / columnar	Pacific	Moderate	2	52.6% bleached	Kenyon & Brainard 2006
Porites compressa	Porites	compressa	branching	Pacific	Low	1	9.1% bleached	Kenyon & Brainard 2006
Porites lobata	Porites	lobata	massive	Pacific	Low	1	23.1% bleached	Kenyon & Brainard 2006
Pocillopora damicornis	Pocillopora	damicornis	branching	Pacific	Low	1	27.3% bleached	Kenyon & Brainard 2006
Pocillopora ligulata	Pocillopora	ligulata	branching	Pacific	None	0	0% bleached	Kenyon & Brainard 2006
Pocillopora meandrina	Pocillopora	meandrina	branching	Pacific	Low	1	20% bleached	Kenyon & Brainard 2006
Montipora patula	Montipora	patula	encrusting	Pacific	None	0	0% bleached	Kenyon & Brainard 2006
Montipora capitata	Montipora	capitata	branching / encrusting	Pacific	None	0	0% bleached	Kenyon & Brainard 2006
Porites evermanni	Porites	evermanni	massive / columnar	Pacific	None	0	0% bleached	Kenyon & Brainard 2006
Porites compressa	Porites	compressa	branching	Pacific	None	0	0% bleached	Kenyon & Brainard 2006
Porites lobata	Porites	lobata	massive	Pacific	None	0	0% bleached	Kenyon & Brainard 2006
Pocillopora damicornis	Pocillopora	damicornis	branching	Pacific	None	0	0% bleached	Kenyon & Brainard 2006
Pocillopora meandrina	Pocillopora	meandrina	branching	Pacific	Low	1	4.1% bleached	Kenyon & Brainard 2006
Montipora patula	Montipora	patula	encrusting	Pacific	Severe	4	100% bleached	Kenyon & Brainard 2006
Montipora capitata	Montipora	capitata	branching / encrusting	Pacific	High	3	75.5% bleached	Kenyon & Brainard 2006
Montipora flabellata	Montipora	flabellata	encrusting	Pacific	Low	1	1.2% bleached	Kenyon & Brainard 2006
Montipora turgescens	Montipora	turgescens	encrusting	Pacific	Severe	4	83.9% bleached	Kenyon & Brainard 2006
Porites evermanni	Porites	evermanni	massive / columnar	Pacific	None	0	0% bleached	Kenyon & Brainard 2006
Porites compressa	Porites	compressa	branching	Pacific	None	0	0% bleached	Kenyon & Brainard 2006
Porites lobata	Porites	lobata	massive	Pacific	Low	1	1.1% bleached	Kenyon & Brainard 2006
Pocillopora damicornis	Pocillopora	damicornis	branching	Pacific	Moderate	2	43.9% bleached	Kenyon & Brainard 2006
Pocillopora meandrina	Pocillopora	meandrina	branching	Pacific	Moderate	2	60.2% bleached	Kenyon & Brainard 2006
Montipora capitata	Montipora	capitata	branching / encrusting	Pacific	Severe	4	100% bleached	Kenyon & Brainard 2006
Porites compressa	Porites	compressa	branching	Pacific	Low	1	9.4% bleached	Kenyon & Brainard 2006
Pocillopora damicornis	Pocillopora	damicornis	branching	Pacific	Moderate	2	66.7% bleached	Kenyon & Brainard 2006
Pocillopora meandrina	Pocillopora	meandrina	branching	Pacific	High	3	74.8% bleached	Kenyon & Brainard 2006
Montipora capitata	Montipora	capitata	branching / encrusting	Pacific	Moderate	2	50% bleached	Kenyon & Brainard 2006
Porites lobata	Porites	lobata	massive	Pacific	None	0	0% bleached	Kenyon & Brainard 2006
Pocillopora meandrina	Pocillopora	meandrina	branching	Pacific	None	0	0% bleached	Kenyon & Brainard 2006
Montipora capitata	Montipora	capitata	branching / encrusting	Pacific	Severe	4	100% bleached	Kenyon & Brainard 2006
Montipora flabellata	Montipora	flabellata	encrusting	Pacific	Low	1	7.4% bleached	Kenyon & Brainard 2006
Montipora turgescens	Montipora	turgescens	encrusting	Pacific	Moderate	2	66.7% bleached	Kenyon & Brainard 2006
Porites evermanni	Porites	evermanni	massive / columnar	Pacific	Low	1	33.3% bleached	Kenyon & Brainard 2006
Porites lobata	Porites	lobata	massive	Pacific	Low	1	1.9% bleached	Kenyon & Brainard 2006
Pocillopora damicornis	Pocillopora	damicornis	branching	Pacific	Low	1	18.8% bleached	Kenyon & Brainard 2006
Pocillopora meandrina	Pocillopora	meandrina	branching	Pacific	Low	1	11.1% bleached	Kenyon & Brainard 2006
Porites lobata	Porites	lobata	massive	Pacific	None	0	0% bleached	Kenyon & Brainard 2006
Pocillopora damicornis	Pocillopora	damicornis	branching	Pacific	Low	1	9.1% bleached	Kenyon & Brainard 2006
Pocillopora meandrina	Pocillopora	meandrina	branching	Pacific	Low	1	31.3% bleached	Kenyon & Brainard 2006
Porites lobata	Porites	lobata	massive	Pacific	None	0	0% bleached	Kenyon & Brainard 2006
Pocillopora damicornis	Pocillopora	damicornis	branching	Pacific	None	0	0% bleached	Kenyon & Brainard 2006
Pocillopora meandrina	Pocillopora	meandrina	branching	Pacific	Low	1	4.1% bleached	Kenyon & Brainard 2006
Montipora capitata	Montipora	capitata	branching / encrusting	Pacific	Moderate	2	61.5% bleached	Kenyon & Brainard 2006
Montipora flabellata	Montipora	flabellata	encrusting	Pacific	Low	1	1.4% bleached	Kenyon & Brainard 2006
Montipora turgescens	Montipora	turgescens	encrusting	Pacific	None	0	0% bleached	Kenyon & Brainard 2006
Porites lobata	Porites	lobata	massive	Pacific	None	0	0% bleached	Kenyon & Brainard 2006
Pocillopora damicornis	Pocillopora	damicornis	branching	Pacific	Low	1	3.7% bleached	Kenyon & Brainard 2006
Pocillopora ligulata	Pocillopora	ligulata	branching	Pacific	None	0	0% bleached	Kenyon & Brainard 2006
Pocillopora meandrina	Pocillopora	meandrina	branching	Pacific	Low	1	6.2% bleached	Kenyon & Brainard 2006
Porites compressa	Porites	compressa	branching	Pacific	None	0	0% bleached	Kenyon & Brainard 2006
Pocillopora damicornis	Pocillopora	damicornis	branching	Pacific	Low	1	6.7% bleached	Kenyon & Brainard 2006
Pocillopora ligulata	Pocillopora	ligulata	branching	Pacific	Moderate	2	40% bleached	Kenyon & Brainard 2006
Pocillopora meandrina	Pocillopora	meandrina	branching	Pacific	Moderate	2	42.9% bleached	Kenyon & Brainard 2006
Acropora	Acropora	sp.	branching	Pacific	Severe	4	93% bleached	Nolan et al. 2021
Anacropora	Anacropora	sp.	branching	Pacific	Severe	4	100% bleached	Nolan et al. 2021
Astreopora	Astreopora	sp.	massive / encrusting	Pacific	Low	1	20% bleached	Nolan et al. 2021
Dipsastraea	Dipsastraea	sp.	massive	Pacific	None	0	0% bleached	Nolan et al. 2021
Echinopora	Echinopora	sp.	plating	Pacific	None	0	0% bleached	Nolan et al. 2021
Favites	Favites	sp.	massive	Pacific	Low	1	10% bleached	Nolan et al. 2021
Fungia	Fungia	sp.	free-living	Pacific	None	0	0% bleached	Nolan et al. 2021
Galaxea	Galaxea	sp.	massive	Pacific	Low	1	33% bleached	Nolan et al. 2021
Goniastrea	Goniastrea	sp.	massive	Pacific	Low	1	5% bleached	Nolan et al. 2021
Goniopora	Goniopora	sp.	massive	Pacific	Low	1	38% bleached	Nolan et al. 2021
Hydnophora	Hydnophora	sp.	massive	Pacific	Moderate	2	50% bleached	Nolan et al. 2021
Lobophyllia	Lobophyllia	sp.	encrusting	Pacific	Low	1	4% bleached	Nolan et al. 2021
Montipora	Montipora	sp.	encrusting / plating	Pacific	High	3	83% bleached	Nolan et al. 2021
Pectinia	Pectinia	sp.	branching / plating	Pacific	Severe	4	100% bleached	Nolan et al. 2021
Platygyra	Platygyra	sp.	massive	Pacific	None	0	0% bleached	Nolan et al. 2021
Pocillopora	Pocillopora	sp.	branching	Pacific	High	3	71% bleached	Nolan et al. 2021
Porites	Porites	sp.	branching / massive	Pacific	Low	1	11% bleached	Nolan et al. 2021
Seriatopora	Seriatopora	sp.	branching	Pacific	Severe	4	99% bleached	Nolan et al. 2021
Stylophora	Stylophora	sp.	branching	Pacific	High	3	68% bleached	Nolan et al. 2021
Lobophyllia	Lobophyllia	sp.	encrusting	Pacific	Moderate	2	50% bleached	Nolan et al. 2021
Favia	Favia	sp.	massive	Indian	None	0	0% bleached	Riegl et al. 2012
Cyphastrea	Cyphastrea	sp.	massive	Indian	None	0	0% bleached	Riegl et al. 2012
Favites	Favites	sp.	massive	Indian	None	0	0% bleached	Riegl et al. 2012
Platygyra	Platygyra	sp.	massive	Indian	None	0	0% bleached	Riegl et al. 2012
Porites	Porites	sp.	branching / massive	Indian	Low	1	33% bleached	Riegl et al. 2012
Favites	Favites	sp.	massive	Indian	None	0	0% bleached	Riegl et al. 2012
Acropora	Acropora	sp.	branching	Indian	Severe	4	100% bleached	Riegl et al. 2012
Favia	Favia	sp.	massive	Indian	Low	1	25% bleached	Riegl et al. 2012
Porites	Porites	sp.	branching / massive	Indian	Moderate	2	55% bleached	Riegl et al. 2012
Coscinaraea	Coscinaraea	sp.	encrusting / plating	Indian	Moderate	2	53% bleached	Riegl et al. 2012
Platygyra	Platygyra	sp.	massive	Indian	Low	1	26% bleached	Riegl et al. 2012
Cyphastrea	Cyphastrea	sp.	massive	Indian	Low	1	10% bleached	Riegl et al. 2012
Porites lutea	Porites	lutea	massive	Indian	Low	1	25% bleached	Riegl et al. 2012
Turbinaria reniformis	Turbinaria	reniformis	plating	Indian	Low	1	20% bleached	Riegl et al. 2012
Favia	Favia	spp.	massive	Indian	Low	1	10% bleached	Riegl et al. 2012
Cyphastrea	Cyphastrea	spp.	massive	Indian	Low	1	12% bleached	Riegl et al. 2012
Platygyra daedalea	Platygyra	daedalea	massive	Indian	Low	1	35% bleached	Riegl et al. 2012
Coscinaraea	Coscinaraea	spp.	encrusting / plating	Indian	Low	1	33% bleached	Riegl et al. 2012
Porites harrisoni	Porites	harrisoni	massive / columnar	Indian	Moderate	2	50% bleached	Riegl et al. 2012
Acropora downingi	Acropora	downingi	table / branching	Indian	Severe	4	90% bleached	Riegl et al. 2012
Favia	Favia	spp.	massive	Indian	Severe	4	88% bleached	Riegl et al. 2012
Porites harrisoni	Porites	harrisoni	massive / columnar	Indian	Severe	4	100% bleached	Riegl et al. 2012
Psammocora columna	Psammocora	columna	massive / encrusting	Indian	Severe	4	100% bleached	Riegl et al. 2012
Platygyra daedalea	Platygyra	daedalea	massive	Indian	High	3	71% bleached	Riegl et al. 2012
Cyphastrea microphthalma	Cyphastrea	microphthalma	massive	Indian	Moderate	2	40% bleached	Riegl et al. 2012
Anomastraea irregularis	Anomastraea	irregularis	massive	Indian	Severe	4	100% bleached	Riegl et al. 2012
Porites lutea	Porites	lutea	massive	Indian	Low	1	10% bleached	Riegl et al. 2012
Turbinaria reniformis	Turbinaria	reniformis	plating	Indian	Low	1	5% bleached	Riegl et al. 2012
Favia	Favia	spp.	massive	Indian	Low	1	3% bleached	Riegl et al. 2012
Cyphastrea	Cyphastrea	spp.	massive	Indian	Low	1	2% bleached	Riegl et al. 2012
Platygyra daedalea	Platygyra	daedalea	massive	Indian	Low	1	10% bleached	Riegl et al. 2012
Coscinaraea	Coscinaraea	spp.	encrusting / plating	Indian	Low	1	14% bleached	Riegl et al. 2012
Porites harrisoni	Porites	harrisoni	massive / columnar	Indian	Low	1	27% bleached	Riegl et al. 2012
Acropora downingi	Acropora	downingi	table / branching	Indian	Moderate	2	52% bleached	Riegl et al. 2012
Pocillopora	Pocillopora	sp.	branching	Indian	Low	1	1-10% bleaching	Hardman et al. 2007
Stylophora	Stylophora	sp.	branching	Indian	Low	1	11-30% bleaching	Hardman et al. 2007
Montipora	Montipora	sp.	encrusting / plating	Indian	Moderate	2	31-50% bleaching	Hardman et al. 2007
Acropora	Acropora	sp.	branching	Indian	High	3	51-75% bleaching	Hardman et al. 2007
Acropora	Acropora	sp.	table / branching	Indian	Low	1	11-30% bleaching	Hardman et al. 2007
Acropora	Acropora	sp.	digitate	Indian	Low	1	11-30% bleaching	Hardman et al. 2007
Acropora	Acropora	sp.	encrusting	Indian	Moderate	2	51-75% bleaching	Hardman et al. 2007
Porites rus	Porites	rus	branching / encrusting	Indian	Moderate	2	51-75% bleaching	Hardman et al. 2007
Galaxea	Galaxea	sp.	massive	Indian	Low	1	31-50% bleaching	Hardman et al. 2007
Lobophyllia	Lobophyllia	sp.	encrusting	Indian	Severe	4	76-100% bleaching	Hardman et al. 2007
Hydnophora	Hydnophora	sp.	massive	Indian	Low	1	11-30% bleaching	Hardman et al. 2007
Favia	Favia	sp.	massive	Indian	Low	1	1-10% bleaching	Hardman et al. 2007
Platygyra	Platygyra	sp.	massive	Indian	Low	1	1-10% bleaching	Hardman et al. 2007
Acropora	Acropora	sp.	branching	Pacific	None	0	0% bleached	Kennedy et al. 2017
Acropora	Acropora	sp.	digitate	Pacific	None	0	0% bleached	Kennedy et al. 2017
Acropora	Acropora	sp.	table / branching	Pacific	None	0	0% bleached	Kennedy et al. 2017
Pocillopora	Pocillopora	sp.	branching	Pacific	Moderate	2	43% bleached	Kennedy et al. 2017
Montipora	Montipora	sp.	encrusting / plating	Pacific	None	0	0% bleached	Kennedy et al. 2017
Favia	Favia	sp.	massive	Pacific	None	0	0% bleached	Kennedy et al. 2017
Porites	Porites	sp.	branching / massive	Pacific	None	0	0% bleached	Kennedy et al. 2017
Fungia	Fungia	sp.	free-living	Pacific	None	0	0% bleached	Kennedy et al. 2017
Acropora	Acropora	sp.	branching	Pacific	Low	1	0.7% bleached	Kennedy et al. 2017
Acropora	Acropora	sp.	digitate	Pacific	Low	1	4% bleached	Kennedy et al. 2017
Acropora	Acropora	sp.	table / branching	Pacific	None	0	0% bleached	Kennedy et al. 2017
Pocillopora	Pocillopora	sp.	branching	Pacific	Moderate	2	25% bleached	Kennedy et al. 2017
Montipora	Montipora	sp.	encrusting / plating	Pacific	None	0	0% bleached	Kennedy et al. 2017
Favia	Favia	sp.	massive	Pacific	None	0	0% bleached	Kennedy et al. 2017
Porites	Porites	sp.	branching / massive	Pacific	None	0	0% bleached	Kennedy et al. 2017
Fungia	Fungia	sp.	free-living	Pacific	None	0	0% bleached	Kennedy et al. 2017
Acropora	Acropora	sp.	branching	Pacific	Low	1	3.8% bleached	Kennedy et al. 2017
Acropora	Acropora	sp.	digitate	Pacific	None	0	0% bleached	Kennedy et al. 2017
Acropora	Acropora	sp.	table / branching	Pacific	None	0	0% bleached	Kennedy et al. 2017
Pocillopora	Pocillopora	sp.	branching	Pacific	Moderate	2	25% bleached	Kennedy et al. 2017
Montipora	Montipora	sp.	encrusting / plating	Pacific	None	0	0% bleached	Kennedy et al. 2017
Favia	Favia	sp.	massive	Pacific	None	0	0% bleached	Kennedy et al. 2017
Porites	Porites	sp.	branching / massive	Pacific	None	0	0% bleached	Kennedy et al. 2017
Fungia	Fungia	sp.	free-living	Pacific	None	0	0% bleached	Kennedy et al. 2017
Acropora	Acropora	sp.	branching	Pacific	Low	1	3.3% bleached	Kennedy et al. 2017
Acropora	Acropora	sp.	digitate	Pacific	None	0	0% bleached	Kennedy et al. 2017
Acropora	Acropora	sp.	table / branching	Pacific	Low	1	6.9% bleached	Kennedy et al. 2017
Pocillopora	Pocillopora	sp.	branching	Pacific	Moderate	2	30.8% bleached	Kennedy et al. 2017
Montipora	Montipora	sp.	encrusting / plating	Pacific	None	0	0% bleached	Kennedy et al. 2017
Favia	Favia	sp.	massive	Pacific	None	0	0% bleached	Kennedy et al. 2017
Porites	Porites	sp.	branching / massive	Pacific	None	0	0% bleached	Kennedy et al. 2017
Fungia	Fungia	sp.	free-living	Pacific	Low	1	10% bleached	Kennedy et al. 2017
Acropora	Acropora	sp.	branching	Pacific	None	0	0% bleached	Kennedy et al. 2017
Acropora	Acropora	sp.	digitate	Pacific	None	0	0% bleached	Kennedy et al. 2017
Acropora	Acropora	sp.	table / branching	Pacific	None	0	0% bleached	Kennedy et al. 2017
Pocillopora	Pocillopora	sp.	branching	Pacific	Moderate	2	25% bleached	Kennedy et al. 2017
Montipora	Montipora	sp.	encrusting / plating	Pacific	None	0	0% bleached	Kennedy et al. 2017
Favia	Favia	sp.	massive	Pacific	None	0	0% bleached	Kennedy et al. 2017
Porites	Porites	sp.	branching / massive	Pacific	None	0	0% bleached	Kennedy et al. 2017
Fungia	Fungia	sp.	free-living	Pacific	None	0	0% bleached	Kennedy et al. 2017
Acropora	Acropora	sp.	branching	Pacific	None	0	0% bleached	Kennedy et al. 2017
Acropora	Acropora	sp.	digitate	Pacific	None	0	0% bleached	Kennedy et al. 2017
Acropora	Acropora	sp.	table / branching	Pacific	None	0	0% bleached	Kennedy et al. 2017
Pocillopora	Pocillopora	sp.	branching	Pacific	None	0	0% bleached	Kennedy et al. 2017
Montipora	Montipora	sp.	encrusting / plating	Pacific	None	0	0% bleached	Kennedy et al. 2017
Favia	Favia	sp.	massive	Pacific	Moderate	2	16.7% bleached	Kennedy et al. 2017
Porites	Porites	sp.	branching / massive	Pacific	None	0	0% bleached	Kennedy et al. 2017
Fungia	Fungia	sp.	free-living	Pacific	None	0	0% bleached	Kennedy et al. 2017
Acropora	Acropora	sp.	branching	Pacific	Low	1	1.3% bleached	Kennedy et al. 2017
Acropora	Acropora	sp.	digitate	Pacific	Moderate	2	20.7% bleached	Kennedy et al. 2017
Acropora	Acropora	sp.	table / branching	Pacific	None	0	0% bleached	Kennedy et al. 2017
Pocillopora	Pocillopora	sp.	branching	Pacific	None	0	0% bleached	Kennedy et al. 2017
Montipora	Montipora	sp.	encrusting / plating	Pacific	None	0	0% bleached	Kennedy et al. 2017
Favia	Favia	sp.	massive	Pacific	None	0	0% bleached	Kennedy et al. 2017
Porites	Porites	sp.	branching / massive	Pacific	None	0	0% bleached	Kennedy et al. 2017
Fungia	Fungia	sp.	free-living	Pacific	None	0	0% bleached	Kennedy et al. 2017
Acropora	Acropora	sp.	branching	Pacific	Low	1	1.7% bleached	Kennedy et al. 2017
Acropora	Acropora	sp.	digitate	Pacific	None	0	0% bleached	Kennedy et al. 2017
Acropora	Acropora	sp.	table / branching	Pacific	None	0	0% bleached	Kennedy et al. 2017
Pocillopora	Pocillopora	sp.	branching	Pacific	None	0	0% bleached	Kennedy et al. 2017
Montipora	Montipora	sp.	encrusting / plating	Pacific	None	0	0% bleached	Kennedy et al. 2017
Favia	Favia	sp.	massive	Pacific	Low	1	10% bleached	Kennedy et al. 2017
Porites	Porites	sp.	branching / massive	Pacific	None	0	0% bleached	Kennedy et al. 2017
Fungia	Fungia	sp.	free-living	Pacific	None	0	0% bleached	Kennedy et al. 2017
Acropora	Acropora	sp.	branching	Pacific	None	0	0% bleached	Kennedy et al. 2017
Acropora	Acropora	sp.	digitate	Pacific	Moderate	2	18.2% bleached	Kennedy et al. 2017
Acropora	Acropora	sp.	table / branching	Pacific	Low	1	5.5% bleached	Kennedy et al. 2017
Pocillopora	Pocillopora	sp.	branching	Pacific	None	0	0% bleached	Kennedy et al. 2017
Montipora	Montipora	sp.	encrusting / plating	Pacific	Low	1	7.5% bleached	Kennedy et al. 2017
Favia	Favia	sp.	massive	Pacific	High	3	49.4% bleached	Kennedy et al. 2017
Porites	Porites	sp.	branching / massive	Pacific	None	0	0% bleached	Kennedy et al. 2017
Fungia	Fungia	sp.	free-living	Pacific	None	0	0% bleached	Kennedy et al. 2017
Acropora	Acropora	sp.	branching	Pacific	Low	1	8.6% bleached	Kennedy et al. 2017
Acropora	Acropora	sp.	digitate	Pacific	None	0	0% bleached	Kennedy et al. 2017
Acropora	Acropora	sp.	table / branching	Pacific	Low	1	11.8% bleached	Kennedy et al. 2017
Pocillopora	Pocillopora	sp.	branching	Pacific	None	0	0% bleached	Kennedy et al. 2017
Montipora	Montipora	sp.	encrusting / plating	Pacific	None	0	0% bleached	Kennedy et al. 2017
Favia	Favia	sp.	massive	Pacific	None	0	0% bleached	Kennedy et al. 2017
Porites	Porites	sp.	branching / massive	Pacific	None	0	0% bleached	Kennedy et al. 2017
Fungia	Fungia	sp.	free-living	Pacific	None	0	0% bleached	Kennedy et al. 2017
Acropora	Acropora	sp.	branching	Pacific	Low	1	13.8% bleached	Kennedy et al. 2017
Acropora	Acropora	sp.	digitate	Pacific	None	0	0% bleached	Kennedy et al. 2017
Acropora	Acropora	sp.	table / branching	Pacific	None	0	0% bleached	Kennedy et al. 2017
Pocillopora	Pocillopora	sp.	branching	Pacific	None	0	0% bleached	Kennedy et al. 2017
Montipora	Montipora	sp.	encrusting / plating	Pacific	None	0	0% bleached	Kennedy et al. 2017
Favia	Favia	sp.	massive	Pacific	None	0	0% bleached	Kennedy et al. 2017
Porites	Porites	sp.	branching / massive	Pacific	None	0	0% bleached	Kennedy et al. 2017
Fungia	Fungia	sp.	free-living	Pacific	None	0	0% bleached	Kennedy et al. 2017
Acropora	Acropora	sp.	branching	Pacific	Moderate	2	21.9% bleached	Kennedy et al. 2017
[truncated: 138 more rows]
